# Supplementary material for: Machine Learning Spectroscopy Using a 2-Stage, Generalized Constituent Contribution Protocol
Source: Research (Wash D C). 2023 Apr 20;6:0115. doi: 10.34133/research.0115 (PMC10243197; doi:10.34133/research.0115)
Supplement: Supplementary 1 — Supplementary Text Tables S1 to S4 Figs. S1 and S2 [file research.0115.f1.zip]

Archive with 16 entries (16 files):
- CGC-MC-BNN-SI_rev1.docx
- data of maximum absorption wavelength of visible light .xlsx
- Internal_of_three_spectral_parameters.m
- Internal_validation_of_complete_UV_spectrum.m
- Internal_validation_of_maximum_absorption_wavelength_vis.m
- MC_BNN_TEST.m
- MC_BNN_train.m
- Raw data of mixed spectrum.xlsx
- readme.docx
- reaults of mixed  spectral.xlsx
- results of UV spectrum.xlsx
- Test set  of complete UV spectrum.xlsx
- Test_of_complete_UV_spectrum.m
- Test_of_three_spectral_parameters.m
- Training set  of complete UV spectrum.xlsx
- Training set of mixed spectral.xlsx
