# Supplementary material for: Machine Learning Spectroscopy Using a 2-Stage, Generalized Constituent Contribution Protocol
Source: Research (Wash D C). 2023 Apr 20;6:0115. doi: 10.34133/research.0115 (PMC10243197; doi:10.34133/research.0115)
Supplement: Supplementary 1 — Supplementary Text Tables S1 to S4 Figs. S1 and S2 [file research.0115.f1.zip › data of maximum absorption wavelength of visible light .xlsx]

## Sheet: Sheet1
SMILES	solvent	λabs (nm)	A	B	C	>C=C<	N=N	(N-Ar)-CH=	(N-Ar)>C=	(Ar)-CH=	(Ar)>C=	(Ar)-N=	(Ar)-N+=	(N-Ar)>C<	(-®)O-	(N-Ar)>Si<	(N-Ar)>P=O	(N-Ar)-SO2	(N-®)>C=O	(-®)-OH	(-®)-NO2	(-®)-COOH	(-®)-COO-	(-®)-N<	(-®)-NH-	(-®)-NH2	(N-Ar)-CH<	(N-Ar)-CH2-	(-®)-CH3	(-®)-CH2-	(-®)>N+=	(-®)H2N+=	(-®)-NH+=	(Ar)-N=	(Ar)-S-	(N-®)-CH=	(N-®)>C=	(N-®)NH2	(-®)-F	(N-®)-Cl	(-®)-C≡N	(-®)-Br	(N-®)>C<	(N-®)-OH	(N-®)-S-	solvent polarity	BalabanJ	BertzCT	Chi0
Cc1cc(O)ccc1/N=N/c1ccc(NC(C)=O)cc1	acetone	369	7	7	3	0	1	0	0	7	5	0	0	0	0	0	0	0	1	1	0	0	0	0	1	0	0	0	2	0	0	0	0	0	0	0	0	0	0	0	0	0	0	0	0	5.4	2.12652	648.668	14.5352
Cc1cc(O)ccc1/N=N/c1ccc([N+]([O-])=O)cc1[N+]([O-])=O	acetone	396	9	9	3	0	1	0	0	6	6	0	0	0	0	0	0	0	0	1	2	0	0	0	0	0	0	0	1	0	0	0	0	0	0	0	0	0	0	0	0	0	0	0	0	5.4	2.418	787.995	16.2757
Cc1cc(O)ccc1/N=N/c1c(Br)cc([N+]([O-])=O)cc1[N+]([O-])=O	acetone	400	9	9	3	0	1	0	0	5	7	0	0	0	0	0	0	0	0	1	2	0	0	0	0	0	0	0	1	0	0	0	0	0	0	0	0	0	0	0	0	1	0	0	0	5.4	2.52016	837.355	17.1459
Cc1cc(O)ccc1/N=N/c1c(Br)cc([N+]([O-])=O)cc1Br	acetone	353	8	8	3	0	1	0	0	5	7	0	0	0	0	0	0	0	0	1	1	0	0	0	0	0	0	0	1	0	0	0	0	0	0	0	0	0	0	0	0	2	0	0	0	5.4	2.39176	724.432	15.5685
Cc1cc(O)ccc1/N=N/c1c(C#N)cc([N+]([O-])=O)cc1C#N	acetone	395	10	10	5	0	1	0	0	5	7	0	0	0	0	0	0	0	0	1	1	0	0	0	0	0	0	0	1	0	0	0	0	0	0	0	0	0	0	0	2	0	0	0	0	5.4	2.54998	871.299	16.9828
Cc1cc(O)ccc1/N=N/c1cc(C)c(/N=N\c2ccc([N+]([O-])=O)cc2)cc1OC	acetone	428	12	12	3	0	2	0	0	9	9	0	0	0	1	0	0	0	0	1	1	0	0	0	0	0	0	0	3	0	0	0	0	0	0	0	0	0	0	0	0	0	0	0	0	5.4	1.85816	1140.88	21.673
COc1cc2sc(/N=N/c3ccc(N(CCC#N)Cc4ccccc4)cc3)nc2cc1	DMF	499	11	8	4	1	1	0	1	12	4	0	0	0	1	0	0	0	0	0	0	0	0	1	0	0	0	0	1	3	0	0	0	1	1	0	0	0	0	0	1	0	0	0	0	6.4	1.48536	1212.44	21.468
COc1cc2sc(/N=N/c3c(NC(C)=O)cc(N)cc3)nc2cc1	DMF	514	8	8	4	1	1	0	1	6	4	0	0	0	1	0	0	0	1	0	0	0	0	1	1	0	0	0	2	0	0	0	0	1	1	0	0	0	0	0	0	0	0	0	0	6.4	1.91484	935.363	17.1041
COc1ccc2nc(/N=N/c3ccc(N(CC)Cc4ccccc4)cc3C)sc2c1	DMF	522	11	8	4	1	1	0	1	11	5	0	0	0	1	0	0	0	0	0	0	0	0	1	0	0	0	0	3	2	0	0	0	1	1	0	0	0	0	0	0	0	0	0	0	6.4	1.52368	1170.52	20.9241
COc1cc2sc(/N=N/c3c(C)cc(N(CC)CC)cc3)nc2cc1	DMF	528	8	8	4	1	1	0	1	6	4	0	0	0	1	0	0	0	0	0	0	0	0	1	0	0	0	0	4	2	0	0	0	1	1	0	0	0	0	0	0	0	0	0	0	6.4	1.83781	899.576	17.8112
COc1cc2c(cc1)nc(/N=N/c1c(NC(C)=O)cc(N(CC)CC)cc1)s2	DMF	534	8	8	4	1	1	0	1	6	4	0	0	0	1	0	0	0	0	0	0	0	0	1	1	0	0	0	4	2	0	0	0	1	1	0	0	0	0	0	0	0	0	0	0	6.4	1.92077	1011	20.0956
COc1cc2c(nc(/N=N/c3c(NC(C)=O)cc(N(CC(OC)=O)CC(OC)=O)cc3OC)s2)cc1	DMF	538	8	8	4	1	1	0	1	5	5	0	0	0	2	0	0	0	1	0	0	0	2	1	0	0	0	0	5	2	0	0	0	1	1	0	0	0	0	0	0	0	0	0	0	6.4	2.04667	1289.49	26.2419
COc1cc2c(cc1)nc(/N=N/c1c(NC(C)=O)cc(N(CCOC(C)=O)CCOC(C)=O)cc1OC)s2	DMF	546	8	8	4	1	1	0	1	5	5	0	0	0	4	0	0	0	3	0	0	0	0	1	0	0	0	0	5	4	0	0	0	1	1	0	0	0	0	0	0	0	0	0	0	6.4	1.97141	1321.13	27.6561
O=C(OC)CN(CC(OC)=O)c1ccc(/N=N/c2c([N+]([O-])=O)cc([N+]([O-])=O)s2)cc1	acetone	580	8	8	3	0	1	1	3	4	2	0	0	0	0	0	0	0	0	0	2	0	2	1	0	0	0	0	2	2	0	0	0	0	1	0	0	0	0	0	0	0	0	0	0	5.4	2.23378	970.022	22.2588
CCN(CC)c1ccc(/N=N/c2c(Cl)cc([N+]([O-])=O)cc2Cl)cc1	ethanol	445.6	8	8	3	0	1	0	0	6	6	0	0	0	0	0	0	0	0	0	2	0	0	1	0	0	0	0	2	2	0	0	0	0	0	0	0	0	0	2	0	0	0	0	0	4.3	2.23513	736.168	17.6899
CCN(c1ccc(/N=N/c2c(Cl)cc([N+]([O-])=O)cc2Cl)cc1)c1ccccc1	ethanol	437.2	11	8	3	0	1	0	0	11	7	0	0	0	0	0	0	0	0	0	1	0	0	1	0	0	0	0	1	2	0	0	0	0	0	0	0	0	0	2	0	0	0	0	0	4.3	1.82011	985.469	20.0956
CCN(c1ccc(/N=N/c2c(Cl)cc([N+]([O-])=O)cc2Cl)cc1)CCC#N	ethanol	424.2	8	8	3	0	1	0	0	6	6	0	0	0	0	0	0	0	0	0	1	0	0	1	0	0	0	0	1	3	0	0	0	0	0	0	0	0	0	2	1	0	0	0	0	4.3	2.18752	839.442	19.1041
Clc1cc([N+]([O-])=O)cc(Cl)c1/N=N/c1ccc(N(CCC#N)CCC(C)=O)cc1	ethanol	412.6	8	8	3	0	1	0	0	6	6	0	0	0	0	0	0	0	0	0	1	0	1	1	0	0	0	0	1	4	0	0	0	0	0	0	0	0	0	2	1	0	0	0	0	4.3	2.17942	947.795	21.3885
Clc1cc([N+]([O-])=O)cc(Cl)c1/N=N/c1ccc(N(CCC#N)CCC#N)cc1	ethanol	404	8	8	3	0	1	0	0	6	6	0	0	0	0	0	0	0	0	0	1	0	0	1	0	0	0	0	0	4	0	0	0	0	0	0	0	0	0	2	2	0	0	0	0	4.3	2.18585	922.517	20.5183
CCN(c1ccc(/N=N/c2c(Cl)cc([N+]([O-])=O)cc2)cc1)CC	ethanol	510.8	8	8	3	0	1	0	0	7	5	0	0	0	0	0	0	0	0	0	1	0	0	1	0	0	0	0	3	2	0	0	0	0	0	0	0	0	0	1	0	0	0	0	0	4.3	2.15447	712.52	16.8196
CCN(c1ccc(/N=N/c2c(Cl)cc([N+]([O-])=O)cc2)cc1)c1ccccc1	ethanol	498.4	11	8	3	0	1	0	0	12	6	0	0	0	0	0	0	0	0	0	1	0	0	1	0	0	0	0	1	2	0	0	0	0	0	0	0	0	0	1	0	0	0	0	0	4.3	1.77533	959.476	19.2254
Clc1cc([N+]([O-])=O)ccc1/N=N/c1ccc(N(CCOC(C)=O)CCC#N)cc1	ethanol	467.6	8	8	3	0	1	0	0	7	5	0	0	0	0	0	0	0	0	0	1	0	1	1	0	0	0	0	0	4	0	0	0	0	0	0	0	0	0	1	1	0	0	0	0	4.3	2.08648	940.606	21.2254
Clc1cc([N+]([O-])=O)ccc1/N=N/c1ccc(N(CCC#N)CCC#N)cc1	ethanol	457	8	8	3	0	1	0	0	7	5	0	0	0	0	0	0	0	0	0	1	0	0	1	0	0	0	0	0	4	0	0	0	0	0	0	0	0	0	1	2	0	0	0	0	4.3	2.12131	896.93	19.6481
CCN(c1ccc(/N=N/c2c(C#N)cc([N+]([O-])=O)cc2)cc1)CC	ethanol	535.6	9	9	4	0	1	0	0	7	5	0	0	0	0	0	0	0	0	0	1	0	0	1	0	0	0	0	2	2	0	0	0	0	0	0	0	0	0	0	1	0	0	0	0	4.3	2.21921	789.618	17.5267
CCN(c1ccc(/N=N/c2c(C#N)cc([N+]([O-])=O)cc2)cc1)CCC#N	ethanol	510.6	9	9	4	0	1	0	0	7	5	0	0	0	0	0	0	0	0	0	1	0	0	1	0	0	0	0	1	3	0	0	0	0	0	0	0	0	0	0	2	0	0	0	0	4.3	2.17416	893.378	18.9409
[O-][N+](c1ccc(/N=N/c2ccc(N(CCOC(C)=O)CCC#N)cc2)c(C#N)c1)=O	ethanol	494.6	9	9	4	0	1	0	0	7	5	0	0	0	0	0	0	0	0	0	1	0	1	1	0	0	0	0	1	4	0	0	0	0	0	0	0	0	0	0	2	0	0	0	0	4.3	2.13535	1021.07	21.9325
[O-][N+](c1ccc(/N=N/c2ccc(N(CCC#N)CCC#N)cc2)c(C#N)c1)=O	ethanol	479.8	9	9	4	0	1	0	0	7	5	0	0	0	0	0	0	0	0	0	1	0	0	1	0	0	0	0	0	4	0	0	0	0	0	0	0	0	0	0	3	0	0	0	0	4.3	2.17412	976.913	20.3552
NC1=C(/N=N/C2=CC=CC=C2)C(N)=NC(SCC)=N1	toluene	389	7	7	3	0	1	0	0	5	5	2	0	0	0	0	0	0	0	0	0	0	0	0	0	2	0	0	1	1	0	0	0	0	0	0	0	0	0	0	0	0	0	0	1	2.4	2.28021	558.25	13.6649
NC1=C(C(N)=NC(SCCCC)=N1)/N=N/C2=CC=CC=C2	toluene	386	7	7	3	0	1	0	0	5	5	2	0	0	0	0	0	0	0	0	0	0	0	0	0	2	0	0	1	3	0	0	0	0	0	0	0	0	0	0	0	0	0	0	1	2.4	2.15164	591.111	15.0791
NC1=C(C(N)=NC(SCC)=N1)/N=N/C2=CC=C(C)C=C2	toluene	391	7	7	3	0	1	0	0	4	6	2	0	0	0	0	0	0	0	0	0	0	0	0	0	2	0	0	2	1	0	0	0	0	0	0	0	0	0	0	0	0	0	0	1	2.4	2.26577	600.254	14.5352
NC1=C(C(N)=NC(SCCCC)=N1)/N=N/C2=CC=C(C)C=C2	toluene	389	7	7	3	0	1	0	0	4	6	2	0	0	0	0	0	0	0	0	0	0	0	0	0	2	0	0	2	3	0	0	0	0	0	0	0	0	0	0	0	0	0	0	1	2.4	2.15153	630.577	15.9494
NC1=C(C(N)=NC(SCC)=N1)/N=N/C2=CC=C(Cl)C=C2	toluene	397	7	7	3	0	1	0	0	4	6	2	0	0	0	0	0	0	0	0	0	0	0	0	0	2	0	0	1	1	0	0	0	0	0	0	0	0	0	1	0	0	0	0	1	2.4	2.26577	605.34	14.5352
NC1=C(C(N)=NC(SCCCC)=N1)/N=N/C2=CC=C(Cl)C=C2	toluene	395	7	7	3	0	1	0	0	4	6	2	0	0	0	0	0	0	0	0	0	0	0	0	0	2	0	0	1	3	0	0	0	0	0	0	0	0	0	1	0	0	0	0	1	2.4	2.15153	635.878	15.9494
NC1=C(C(N)=NC(SCC)=N1)/N=N/C2=CC=C(Br)C=C2	toluene	398	7	7	3	0	1	0	0	4	6	2	0	0	0	0	0	0	0	0	0	0	0	0	0	2	0	0	1	1	0	0	0	0	0	0	0	0	0	0	0	1	0	0	1	2.4	2.26577	605.34	14.5352
NC1=C(C(N)=NC(SCCCC)=N1)/N=N/C2=CC=C(Br)C=C2	toluene	397	7	7	3	0	1	0	0	4	6	2	0	0	0	0	0	0	0	0	0	0	0	0	0	2	0	0	1	3	0	0	0	0	0	0	0	0	0	0	0	1	0	0	1	2.4	2.15153	635.878	15.9494
NC1=C(C(N)=NC(SCC)=N1)/N=N/C2=CC=C(C#N)C=C2	toluene	409	8	8	4	0	1	0	0	4	6	2	0	0	0	0	0	0	0	0	0	0	0	0	0	2	0	0	1	1	0	0	0	0	0	0	0	0	0	0	1	0	0	0	1	2.4	2.25685	680.445	15.2423
NC1=C(C(N)=NC(SCC)=N1)/N=N/C2=CC=C([N+]([O-])=O)C=C2	toluene	423	9	9	3	0	1	0	0	4	6	2	0	0	0	0	0	0	0	0	1	0	0	0	0	2	0	0	1	1	0	0	0	0	0	0	0	0	0	0	0	0	0	0	1	2.4	2.23963	694.91	16.1125
NC1=C(C(N)=NC(SCCCC)=N1)/N=N/C2=CC=C([N+]([O-])=O)C=C2	toluene	426	9	9	3	0	1	0	0	4	6	2	0	0	0	0	0	0	0	0	1	0	0	0	0	2	0	0	1	3	0	0	0	0	0	0	0	0	0	0	0	0	0	0	1	2.4	2.14783	726.283	17.5267
CC(C1=CC(N(C)C)=CC=C1C(C2=CC=CC=C2C([O-])=O)=C3C=C/4)(C)C3=CC4=[N+](C)\C	water	606	11	11	7	2	0	3	2	7	3	0	0	1	0	0	0	0	0	0	0	1	0	1	0	0	0	0	6	0	1	0	0	0	0	0	0	0	0	0	0	0	0	0	0	10.2	2.133	1219.55	22.499
CC(C1=CC(N2CCC2)=CC=C1C(C3=CC=CC=C3C([O-])=O)=C4C=C/5)(C)C4=CC5=[N+]6CCC\6	water	608	11	11	7	2	0	3	2	7	3	0	0	1	0	0	0	0	0	0	0	1	0	1	0	0	0	6	2	0	1	0	0	0	0	0	0	0	0	0	0	0	0	0	0	10.2	1.644	1312.88	22.742
CC(C1=CC(N(C)C)=CC=C1C(C2=CC(C(O)=O)=CC=C2C([O-])=O)=C3C=C/4)(C)C3=CC4=[N+](C)/C	water	609	12	12	7	2	0	3	2	6	4	0	0	1	0	0	0	0	0	0	0	2	0	1	0	0	0	0	6	0	1	0	0	0	0	0	0	0	0	0	0	0	0	0	0	10.2	2.166	1366.77	24.947
CC(C1=CC(N2CCCC2)=CC=C1C(C3=CC=CC=C3C(O)=O)=C4C=C/5)(C)C4=CC5=[N+]6CCCC\6	water	613	11	11	7	2	0	3	2	7	3	0	0	1	0	0	0	0	0	0	0	1	0	1	0	0	0	8	2	0	1	0	0	0	0	0	0	0	0	0	0	0	0	0	0	10.2	1.628	1341.79	24.156
CC(C1=CC(N(C)C)=CC=C1C(C2=CC(C(O)=O)=CC=C2C([O-])=O)=C3C=C/4F)(C)C3=CC4=[N+](C)/C	water	617	12	12	7	2	0	2	3	6	4	0	0	1	0	0	0	0	0	0	0	2	0	1	0	0	0	0	6	0	1	0	0	0	0	0	0	0	1	0	0	0	0	0	0	10.2	2.202	1420.43	25.817
CC(C1=CC(N(C)C)=C(F)C=C1C(C2=CC(C(O)=O)=CC=C2C([O-])=O)=C3C=C/4F)(C)C3=CC4=[N+](C)/C	water	628	12	12	7	2	0	2	3	5	5	0	0	1	0	0	0	0	0	0	0	2	0	2	0	0	0	0	6	0	1	0	0	0	0	0	0	0	0	0	0	0	0	0	0	10.2	2.236	1472.61	26.687
C/[N+](C)=C1C=CC2=CC3=CC=C(N(C)C)C=C3[Si](C)(C)C2=C\1	water	634	7	7	7	2	0	4	1	3	1	0	0	0	0	1	0	0	0	0	0	0	0	1	0	0	0	0	6	0	1	0	0	0	0	0	0	0	0	0	0	0	0	0	0	10.2	2.133	1225.72	22.499
C[Si](C1=CC(N2CC(F)C2)=CC=C1C(C3=CC=CC=C3C([O-])=O)=C4C=C/5)(C)C4=CC5=[N+]6CC(F)C\6	water	635	11	11	7	2	0	3	2	7	3	0	0	0	0	1	0	0	0	0	0	1	0	1	0	0	2	4	2	0	1	0	0	0	0	0	0	0	2	0	0	0	0	0	0	10.2	2.111	1123.15	20.922
C[Si](C1=CC(N2CCC2)=CC=C1C=C3C=C/4)(C)C3=CC4=[N+]5CCC\5	water	636	7	7	7	2	0	4	1	3	1	0	0	0	0	1	0	0	0	0	0	0	0	1	0	0	0	6	2	0	1	0	0	0	0	0	0	0	0	0	0	0	0	0	0	10.2	1.687	1562.59	25.991
C[Si](C1=CC(N2CC(O)C2)=CC=C1C(C3=CC=CC=C3C([O-])=O)=C4C=C/5)(C)C4=CC5=[N+]6CC(O)C\6	water	641	11	11	7	2	0	3	2	7	3	0	0	0	0	1	0	0	0	0	0	1	0	1	0	0	2	4	2	0	1	0	0	0	0	0	0	0	0	0	0	0	0	2	0	10.2	1.734	987.565	18.759
C/[N+](C)=C1C=CC2=C(C3=CC=CC=C3C([O-])=O)C4=CC=C(N(C)C)C=C4[Si](C)(C)C2=C\1	water	643	11	11	7	2	0	3	2	7	3	0	0	0	0	1	0	0	0	0	0	1	0	1	0	0	0	0	6	0	1	0	0	0	0	0	0	0	0	0	0	0	0	0	0	10.2	2.133	1225.72	22.499
C[Si]1(C)C2=CC(N(C)C)=CC=C2C(C3=C(C)C=CC=C3)=C4C1=C/C(C=C4)=[N+](C)/C	water	646	10	10	7	2	0	3	2	7	3	0	0	0	0	1	0	0	0	0	0	0	0	1	0	0	0	0	7	0	1	0	0	0	0	0	0	0	0	0	0	0	0	0	0	10.2	2.111	1123.15	20.922
C[Si](C1=CC(N2CCC2)=CC=C1C(C3=CC=CC=C3C([O-])=O)=C4C=C/5)(C)C4=CC5=[N+]6CCC\6	water	646	11	11	7	2	0	3	2	7	3	0	0	0	0	1	0	0	0	0	0	1	0	1	0	0	0	6	2	0	1	0	0	0	0	0	0	0	0	0	0	0	0	0	0	10.2	1.644	1319.16	22.742
C[Si](C1=CC(N2CCC2)=CC=C1C(C3=CC=CC=C3)=C4C=C/5)(C)C4=CC5=[N+]6CCC\6	water	648	10	10	7	2	0	3	2	8	2	0	0	0	0	1	0	0	0	0	0	0	0	1	0	0	0	6	2	0	1	0	0	0	0	0	0	0	0	0	0	0	0	0	0	10.2	1.611	1154.6	20.294
C[Si](C1=CC(N2CCC2)=CC=C1C(C3=C(C)C=CC(C)=C3C([O-])=O)=C4C=C/5)(C)C4=CC5=[N+]6CCC\6	water	649	11	11	7	2	0	3	2	5	5	0	0	0	0	1	0	0	0	0	0	1	0	1	0	0	0	6	4	0	1	0	0	0	0	0	0	0	0	0	0	0	0	0	0	10.2	1.612	1284.69	22.742
C[Si](C1=CC(N2CCC2)=CC=C1C(C3=CC=CC=C3C)=C4C=C/5)(C)C4=CC5=[N+]6CCC\6	water	649	10	10	7	2	0	3	2	7	3	0	0	0	0	1	0	0	0	0	0	0	0	1	0	0	0	6	3	0	0	1	0	0	0	0	0	0	0	0	0	0	0	0	0	10.2	1.966	1252	22.294
CN(C)C1=CC=C(C=C(C=C/2)C([Si]3(C4=CC=CC=C4)C5=CC=CC=C5)=CC2=[N+](C)\C)C3=C1	water	649	13	7	7	2	0	4	1	13	3	0	0	0	0	1	0	0	0	0	0	0	0	1	0	0	0	0	4	0	1	0	0	0	0	0	0	0	0	0	0	0	0	0	0	10.2	1.687	1414.07	24.482
C[Si](C1=CC(N(CC)CC)=CC=C1C(C2=CC=CC=C2C([O-])=O)=C3C=C/4)(C)C3=CC4=[N+](CC)\CC	water	650	11	11	7	2	0	3	2	7	3	0	0	0	0	1	0	0	0	0	0	1	0	1	0	0	0	0	6	4	1	0	0	0	0	0	0	0	0	0	0	0	0	0	0	10.2	1.75	1014.81	20.217
C[Si](C1=CC(N2CCC2)=CC=C1C(C3=CC=CC=C3O)=C4C=C/5)(C)C4=CC5=[N+]6CCC\6	water	651	10	10	7	2	0	3	2	7	3	0	0	0	0	1	0	0	0	1	0	0	0	1	0	0	0	6	2	0	1	0	0	0	0	0	0	0	0	0	0	0	0	0	0	10.2	1.47	2164.02	36.57
C[Si](C1=CC(N2CCC2)=CC=C1C(CCC([O-])=O)=C3C=C/4)(C)C3=CC4=[N+]5CCC\5	water	652	7	7	7	2	0	3	2	3	1	0	0	0	0	1	0	0	0	0	0	1	0	1	0	0	0	6	2	2	1	0	0	0	0	0	0	0	0	0	0	0	0	0	0	10.2	1.672	1019.32	20.173
C[Si](C1=CC(N2CCC2)=CC=C1C(C3=CC=NC=C3C)=C4C=C/5)(C)C4=CC5=[N+]6CCC\6	water	656	10	10	7	2	0	3	2	6	3	1	0	0	0	1	0	0	0	0	0	0	0	1	0	0	0	6	3	0	1	0	0	0	0	0	0	0	0	0	0	0	0	0	0	10.2	1.63	1218.79	21.165
C/[N+](C)=C1C=CC2=C(C3=C(F)C(F)=C(F)C(F)=C3C([O-])=O)C4=CC=C(N(C)C)C=C4[Si](C)(C)C2=C\1	water	667	11	11	7	2	0	3	2	3	7	0	0	0	0	1	0	0	0	0	0	1	0	1	0	0	0	0	6	0	1	0	0	0	0	0	0	0	4	0	0	0	0	0	0	10.2	1.692	1668.16	29.214
C[Si](C1=CC(N2CCC2)=CC=C1C(C3=C(F)C(SCC(OCC)=O)=C(F)C(F)=C3C([O-])=O)=C4C=C/5)(C)C4=CC5=[N+]6CCC\6	water	668	11	11	7	2	0	3	2	3	7	0	0	0	0	1	0	0	0	0	0	1	1	1	0	0	0	6	3	2	1	0	0	0	1	0	0	0	3	0	0	0	0	0	0	10.2	1.645	1702.6	30.629
C[Si](C1=CC(N2CCC2)=CC=C1C(C3=C(F)C(F)=C(F)C(F)=C3C([O-])=O)=C4C=C/5)(C)C4=CC5=[N+]6CCC\6	water	669	11	11	7	2	0	3	2	3	7	0	0	0	0	1	0	0	0	0	0	1	0	1	0	0	0	6	2	0	1	0	0	0	0	0	0	0	4	0	0	0	0	0	0	10.2	1.717	1527.31	26.223
C/[N+](C)=C1C(F)=CC2=C(C3=CC(C(O)=O)=CC=C3C([O-])=O)C4=CC(F)=C(N(C)C)C=C4[Si](C)(C)C2=C\1	water	670	12	12	7	2	0	2	3	5	5	0	0	0	0	1	0	0	0	0	0	1	0	1	0	0	0	0	6	0	1	0	0	0	0	0	0	0	2	0	0	0	0	0	0	10.2	2.236	1478.83	26.687
C[Si](C1=CC(N2CCC2)=CC=C1C(C3=C(Cl)C(Cl)=C(Cl)C(Cl)=C3C([O-])=O)=C4C=C/5)(C)C4=CC5=[N+]6CCC\6	water	674	11	11	7	2	0	3	2	3	7	0	0	0	0	1	0	0	0	0	0	1	0	1	0	0	0	6	2	0	1	0	0	0	0	0	0	0	0	4	0	0	0	0	0	10.2	1.717	1527.31	26.223
C[Si]1(C)C2=CC(N3C)=C(CC3)C=C2C(C4=C(C)C=CC=C4)=C5C1=CC(C6=C5)=[N+](CC6)C	water	691	10	10	7	4	0	2	1	6	2	0	0	0	0	1	0	0	0	0	0	0	0	1	0	0	0	4	5	0	1	0	0	0	0	0	0	0	0	0	0	0	0	0	0	10.2	1.81	1397.24	21.491
C/[N+](C)=C1C=CC(C2=C\1)=C(C3=C(C)C=CC=C3)C4=CC=C(N(C)C)C=C4P2(C(C)(C)C)=O.[Cl-]	water	693	11	11	7	2	0	3	2	7	3	0	0	0	0	0	1	0	0	0	0	0	0	1	0	0	0	0	8	0	1	0	0	0	0	0	0	0	0	0	0	0	1	0	0	10.2	0	1285.22	23.422
CP1(C2=CC(N(CC)CC)=CC=C2C(C3=CC=CC=C3)=C4C1=C/C(C=C4)=[N+](CC)/CC)=O	water	694	11	11	7	2	0	3	2	8	2	0	0	0	0	0	1	0	0	0	0	0	0	1	0	0	0	0	5	4	1	0	0	0	0	0	0	0	0	0	0	0	0	0	0	10.2	2.041	1191.19	22.88
C[Si](C1=CC(N2CCC2)=C(F)C=C1C(C3=C(F)C(F)=C(F)C(F)=C3C([O-])=O)=C4C=C/5F)(C)C4=CC5=[N+]6CCC\6	water	695	11	11	7	2	0	2	3	2	8	0	0	0	0	1	0	0	0	0	0	1	0	1	0	0	0	6	2	0	1	0	0	0	0	0	0	0	6	0	0	0	0	0	0	10.2	1.768	1629.25	27.963
CP1(C2=CC(N(CC)CC)=CC=C2C(C3=C(C)C=C(C)C=C3C)=C4C1=C/C(C=C4)=[N+](CC)/CC)=O	water	696	11	11	7	2	0	3	2	5	5	0	0	0	0	0	1	0	0	0	0	0	0	1	0	0	0	0	8	4	1	0	0	0	0	0	0	0	0	0	0	0	0	0	0	10.2	2.112	1323.03	25.491
C/[N+](C)=C1C=CC(C2=C\1)=C(C3=C(OC)C=CC=C3OC)C4=CC=C(N(C)C)C=C4P2(C(C)(C)C)=O	water	697	11	11	7	2	0	3	2	6	4	0	0	0	2	0	1	0	0	0	0	0	0	1	0	0	0	0	9	0	1	0	0	0	0	0	0	0	0	0	0	0	1	0	0	10.2	2.246	1344.53	25.706
C/[N+](C)=C1C=CC(C2=C\1)=C(C3=CC=CC=C3)C4=CC=C(N(C)C)C=C4P2(C5=CC=CC=C5)=O.[Cl-]	water	698	14	14	7	2	0	3	2	13	3	0	0	0	0	0	1	0	0	0	0	0	0	1	0	0	0	0	4	0	1	0	0	0	0	0	0	0	0	0	0	0	0	0	0	10.2	0	2686.09	39.777
O=P(C1=CC(N(C)C)=CC=C1C(C2=CC=CC=C2C)=C3C=C/4)(C5=CC=CC=C5)C3=CC4=[N+]6CCCC\6.[Cl-]	water	703	14	14	7	2	0	3	2	12	4	0	0	0	0	0	1	0	0	0	0	0	0	1	0	0	0	4	3	0	1	0	0	0	0	0	0	0	0	0	0	0	0	0	0	10.2	0	1554.81	25.57
CN(C)C1=CC=C(C(C2=C(C)C=CC=C2C)=C(C=C/3)C(S4(=O)=O)=CC3=[N+](C)\C)C4=C1	water	704	12	12	7	2	0	3	2	6	4	0	0	0	0	0	0	1	0	0	0	0	0	1	0	0	0	0	6	0	1	0	0	0	0	0	0	0	0	0	0	0	0	0	0	10.2	2.173	1282.4	21.792
[truncated: 90 more columns]
