# Supplementary material for: Machine Learning Spectroscopy Using a 2-Stage, Generalized Constituent Contribution Protocol
Source: Research (Wash D C). 2023 Apr 20;6:0115. doi: 10.34133/research.0115 (PMC10243197; doi:10.34133/research.0115)
Supplement: Supplementary 1 — Supplementary Text Tables S1 to S4 Figs. S1 and S2 [file research.0115.f1.zip › MC_BNN_TEST.m]

clear
clc
 clc
clear all；
data = load('C:\Users\Arthas\Desktop\TRAIN.csv');%Training data
data1 = load('C:\Users\Arthas\Desktop\TEST.csv');%test data
MAE=0;
MSE=0;
i=1;
r2=0;
pre=0;
T_sim1 =0;
while i<=1
     P_train = data(:,1:86);
     T_train = data(:,87:129);
     P_test = data1(:,1:86);
     T_test = data1(:,87:129);
     P_train = P_train'
     T_train = T_train'
     P_test =  P_test'
     T_test = T_test'
     [p_train , ps_train ] = mapminmax(P_train,0,1);
     p_test = mapminmax('apply',P_test,ps_train);
    [t_train , ps_output ] = mapminmax(T_train , 0,1);
    net = feedforwardnet([5],'trainbr');
    net.trainParam.epochs = 30;
    net.trainParam.goal = 0.0035;
    net.trainParam.mu = 0.008;
    net = train(net,p_train,t_train);
    t_sim = sim(net,p_test);
    T_sim = mapminmax('reverse',t_sim,ps_output);
    R2 = corrcoef(T_sim,T_test);
    R2 = R2(1,2)^ 2;
    mae = mean(abs(T_sim - T_test));
    mse = mean((abs((T_sim - T_test).^2)));
    T_sim1= T_sim1+T_sim;
    MAE=(MAE+mae);
    MSE=(MSE+mse);
    r2 = (R2+r2);
    i=i+1;
end
r2 = r2/(i-1);
T_sim1=T_sim1/(i-1);
MAE=MAE/(i-1);
fprintf ('MAE=%d/', MAE);
fprintf ('MSE=%d/', MSE);
fprintf ('r=%d', r2);
