# Supplementary material for: Machine Learning Spectroscopy Using a 2-Stage, Generalized Constituent Contribution Protocol
Source: Research (Wash D C). 2023 Apr 20;6:0115. doi: 10.34133/research.0115 (PMC10243197; doi:10.34133/research.0115)
Supplement: Supplementary 1 — Supplementary Text Tables S1 to S4 Figs. S1 and S2 [file research.0115.f1.zip › Raw data of mixed spectrum.xlsx]

## Sheet: Sheet1
number	SMILES	number	Absorbance(360nm)	Absorbance(370nm)	Absorbance(380nm)	Absorbance(390nm)	Absorbance(400nm)	Absorbance(410nm)	Absorbance(420nm)	Absorbance(430nm)	Absorbance(440nm)	Absorbance(450nm)	Absorbance(460nm)	Absorbance(470nm)	Absorbance(480nm)	Absorbance(490nm)	Absorbance(500nm)	Absorbance(510nm)	Absorbance(520nm)	Absorbance(530nm)	Absorbance(540nm)	Absorbance(550nm)	Absorbance(560nm)	Absorbance(570nm)	Absorbance(580nm)	Absorbance(590nm)	Absorbance(600nm)	Absorbance(610nm)	Absorbance(620nm)	Absorbance(630nm)	Absorbance(640nm)	Absorbance(650nm)	Absorbance(660nm)	Absorbance(670nm)	Absorbance(680nm)	Absorbance(690nm)	Absorbance(700nm)	Absorbance(710nm)	Absorbance(720nm)	Absorbance(730nm)	Absorbance(740nm)	Absorbance(750nm)	Absorbance(760nm)	Absorbance(770nm)	Absorbance(780nm)
1	[O-]S(C1=C(C=CC(/N=N/C2=CC=C(O)C=C2)=C1)/C=C/C(C=CC(/N=N/C3=CC=C(O)C=C3)=C4)=C4S([O-])(=O)=O)(=O)=O.[Na+].[Na+]	1	1.5367	1.9018	2.2889	2.3744	2.5125	2.5011	2.5299	2.3715	2.1179	1.8586	1.5504	1.2038	0.8217	0.5412	0.3167	0.1746	0.0916	0.0468	0.0258	0.0153	0.0063	0.0035	0.0029	0.0005	0.0005	0.002	0.0002	0.0004	0	-0.0001	0.0006	0.0005	0.0011	0.0005	0.0026	0.0024	0.0042	0.0065	0.01	0.0108	0.0107	0.0114	0.0104
2	OC1=C(C=CC(NC(C2=CC=CC=C2)=O)=C3)C3=CC(S([O-])(=O)=O)=C1/N=N/C4=CC=C(/N=N/C5=CC=C(S([O-])(=O)=O)C=C5)C=C4.[Na+].[Na+]	2	0.6089	0.727	0.836	0.9226	0.9572	0.9262	0.8596	0.8131	0.7987	0.8483	0.9907	1.2107	1.5026	1.7886	2.0687	2.2009	2.0933	1.9048	1.7405	1.4834	1.196	0.8461	0.5291	0.2779	0.1353	0.0603	0.029	0.0135	0.0065	0.0059	0.0025	0.0034	0.0028	0.0038	0.0019	0.0042	0.0053	0.0078	0.0111	0.0132	0.012	0.0131	0.0121
3	NC1=CC=C2C(C(O)=CC(S([O-])(=O)=O)=C2)=C1/N=N/C3=CC=C(C4=CC=C(/N=N/C5=C(C(O)=CC(S([O-])(=O)=O)=C6)C6=CC=C5N)C=C4)C=C3.[Na+].[Na+]	3	0.6274	0.5807	0.5556	0.5322	0.513	0.5071	0.5133	0.5382	0.5842	0.6572	0.7687	0.9175	1.1212	1.3229	1.5338	1.7201	1.8151	1.8165	1.694	1.4633	1.2444	1.0561	0.898	0.7462	0.6022	0.4662	0.3508	0.2498	0.1642	0.1048	0.0632	0.0442	0.0317	0.0276	0.0193	0.0194	0.0187	0.0201	0.0211	0.0228	0.0213	0.0211	0.0194
4	OC1=C(C=C(N)C=C2)C2=CC(S([O-])(=O)=O)=C1/N=N/C3=CC=C(C4=CC=C(/N=N/C5=CC(C([O-])=O)=C(O)C=C5)C=C4)C=C3.[Na+].[Na+]	4	0.7048	0.7922	0.85	0.8825	0.8856	0.8689	0.8302	0.7993	0.7768	0.7581	0.7374	0.724	0.7209	0.7329	0.7565	0.7764	0.7778	0.7607	0.7284	0.6734	0.6121	0.5333	0.4484	0.355	0.2683	0.1929	0.1373	0.0942	0.064	0.0469	0.0326	0.0255	0.0193	0.0173	0.0118	0.0124	0.0116	0.014	0.0158	0.0165	0.0149	0.0164	0.0157
5	OC1=C(C(N)=CC(S([O-])(=O)=O)=C2)C2=CC(S([O-])(=O)=O)=C1/N=N/C(C=CC(C3=CC(OC)=C(/N=N/C(C(O)=C(C(N)=CC(S([O-])(=O)=O)=C4)C4=C5)=C5S([O-])(=O)=O)C=C3)=C6)=C6OC.[Na+].[Na+].[Na+].[Na+]	5	0.1514	0.1248	0.1198	0.1222	0.1286	0.1367	0.1391	0.1426	0.1489	0.1557	0.1629	0.1758	0.2016	0.227	0.2703	0.323	0.3919	0.4686	0.5504	0.6377	0.7336	0.8271	0.9049	0.9633	0.9856	0.9816	0.9498	0.8789	0.7539	0.5945	0.4283	0.2861	0.1771	0.1082	0.0637	0.0414	0.0295	0.0258	0.0249	0.0235	0.0202	0.0205	0.0186
6	NC1=C(C(O)=C(/N=N/C2=CC=CC=C2)C(S([O-])(=O)=O)=C3)C3=CC(S([O-])(=O)=O)=C1/N=N/C4=CC=C(C5=CC=C(/N=N/C(C=CC(N)=C6)=C6N)C=C5)C=C4.[Na+].[Na+]	6	1.2265	1.2648	1.3114	1.3585	1.3851	1.4242	1.4557	1.5076	1.5631	1.6265	1.681	1.722	1.7449	1.7401	1.7124	1.6696	1.6259	1.6007	1.6122	1.6306	1.6801	1.7231	1.7822	1.8231	1.8599	1.8365	1.79	1.7173	1.5949	1.4497	1.2795	1.0971	0.9083	0.7283	0.5656	0.427	0.3157	0.2322	0.1713	0.1262	0.0893	0.0702	0.0521
7	OC1=CC=C2C(C(S([O-])(=O)=O)=CC(S([O-])(=O)=O)=C2)=C1/N=N/C3=CC=C(C4=CC=C(/N=N/C5=CC=C(OCC)C=C5)C=C4)C=C3.[Na+].[Na+]	7	1.6652	1.7773	1.8218	1.7403	1.612	1.4731	1.328	1.2036	1.1445	1.2277	1.4557	1.7727	2.1533	2.4899	2.8335	2.8234	2.6914	2.4771	2.0632	1.4769	0.984	0.5786	0.3112	0.1436	0.0661	0.0312	0.017	0.011	0.007	0.0064	0.005	0.0058	0.0047	0.0054	0.004	0.0055	0.0064	0.0088	0.0126	0.0144	0.0128	0.0142	0.0126
8	CCOC1=CC=C(/N=N/C2=CC=C(/C=C/C(C=CC(/N=N/C3=CC=C(OCC)C=C3)=C4)=C4S([O-])(=O)=O)C(S([O-])(=O)=O)=C2)C=C1.[Na+].[Na+]	8	1.6417	1.9486	2.1913	2.356	2.4624	2.5655	2.5439	2.4592	2.2718	2.0106	1.7058	1.3452	0.9593	0.6317	0.3783	0.2168	0.1178	0.0621	0.0337	0.0184	0.0106	0.0063	0.0043	0.0035	0.0028	0.0022	0.0024	0.0021	0.0019	0.0021	0.002	0.0023	0.0022	0.0025	0.0024	0.0035	0.0056	0.0084	0.0116	0.0116	0.0123	0.0111	0.0109
9	OC1=C(C(N)=C(/N=N/C2=CC=C([N+]([O-])=O)C=C2)C(S([O-])(=O)=O)=C3)C3=CC(S([O-])(=O)=O)=C1/N=N/C4=CC=C(C5=CC=C(/N=N/C6=CC=C(O)C=C6)C=C5)C=C4.[Na+].[Na+]	9	1.4396	1.569	1.6279	1.5517	1.4256	1.2769	1.1268	1.0129	0.9281	0.8707	0.8195	0.7568	0.6724	0.6067	0.5575	0.5381	0.5485	0.5875	0.6584	0.7648	0.8838	1.0199	1.1661	1.3469	1.5238	1.6436	1.6764	1.6663	1.6628	1.6804	1.6553	1.4946	1.1809	0.8108	0.4924	0.2717	0.144	0.0801	0.0513	0.0368	0.0263	0.0257	0.0217
11	O=C1C=CC2=CC=CC=C2/C1=N\NC3=CC=C(S(=O)([O-])=O)C=C3.[Na+]	9.1	1.0654	1.1421	1.1669	1.113	1.0123	0.9061	0.8009	0.7159	0.6615	0.623	0.5856	0.5377	0.4816	0.4332	0.4012	0.3916	0.403	0.4357	0.4915	0.571	0.6619	0.7599	0.8707	1.0035	1.1318	1.2123	1.2339	1.2283	1.2282	1.2433	1.2096	1.0707	0.8266	0.5558	0.3267	0.18	0.0979	0.0577	0.0397	0.0305	0.0254	0.0228	0.021
13	[O-]S(C1=CC=CC2=C(/N=N/C3=C(C=CC=C4)C4=C(/N=N/C5=CC(S([O-])(=O)=O)=CC=C5)C=C3)C=CC(NC6=CC=CC=C6)=C21)(=O)=O.[Na+].[Na+]	9.3	1.7524	1.8996	1.9806	1.8874	1.7443	1.5733	1.39	1.2436	1.1492	1.0812	1.0171	0.9357	0.8377	0.7514	0.693	0.6727	0.6893	0.7422	0.8344	0.9633	1.1173	1.2835	1.4644	1.6758	1.8838	1.9969	2.03	2.0169	1.9835	1.9941	1.9531	1.77	1.3974	0.9587	0.574	0.3188	0.1693	0.0943	0.0585	0.0406	0.0314	0.0266	0.0231
15	OC(C=CC1=C2C=CC=C1)=C2/N=N/C3=C(C=CC=C4)C4=C(S([O-])(=O)=O)C=C3.[Na+]	11	0.236	0.3196	0.4178	0.5147	0.596	0.645	0.6835	0.7312	0.8197	0.9742	1.1634	1.3461	1.4632	1.451	1.3612	1.1933	0.8642	0.4873	0.2223	0.0854	0.0322	0.0134	0.0072	0.0056	0.0048	0.0041	0.0045	0.0044	0.0041	0.0045	0.0042	0.0044	0.0044	0.0052	0.0051	0.0066	0.008	0.0112	0.0144	0.0144	0.0155	0.0147	0.0139
16	COC1=C(N=NC2=CC=C(C(S(O)(=O)=O)=CC(S(O)(=O)=O)=C3N)C3=C2O)C=CC(C4=CC=C(N=NC5=C(O)C(C(N)=C(S(O)(=O)=O)C=C6S(O)(=O)=O)=C6C=C5)C(OC)=C4)=C1	12	0.2422	0.1628	0.1629	0.1854	0.2047	0.2102	0.2189	0.2552	0.3568	0.5592	0.869	1.4105	2.151	2.602	2.7559	2.7228	2.5212	1.7912	0.7326	0.2067	0.0626	0.0305	0.0228	0.0198	0.0181	0.0163	0.0155	0.0139	0.0128	0.0117	0.0108	0.01	0.0095	0.0094	0.0092	0.01	0.0113	0.0143	0.0175	0.0174	0.0174	0.0173	0.0165
17	OC1=C(C(N)=CC(S([O-])(=O)=O)=C2)C2=CC(S([O-])(=O)=O)=C1/N=N/C3=CC=C(C4=CC=C(/N=N/C(C(O)=C(C=C(N)C=C5)C5=C6)=C6S([O-])(=O)=O)C=C4)C=C3.[Na+].[Na+].[Na+]	13	0.418	0.406	0.3971	0.3919	0.392	0.3941	0.4022	0.4167	0.4396	0.4776	0.5296	0.5958	0.6786	0.7726	0.8791	0.9918	1.1086	1.2213	1.3182	1.3696	1.407	1.4054	1.3655	1.2818	1.1801	1.0659	0.9432	0.8271	0.7098	0.6	0.4988	0.4073	0.3271	0.2594	0.2008	0.1558	0.1196	0.0935	0.0747	0.0588	0.0465	0.0376	0.0312
18	OC1=C(C(N)=CC(S([O-])(=O)=O)=C2)C2=CC(S([O-])(=O)=O)=C1/N=N/C3=CC=C(C4=CC=C(/N=N/C(C(O)=C(C(N)=CC(S([O-])(=O)=O)=C5)C5=C6)=C6S([O-])(=O)=O)C=C4)C=C3.[Na+].[Na+].[Na+].[Na+]	15	0.2041	0.2261	0.2557	0.2924	0.3403	0.3878	0.437	0.4885	0.5422	0.6212	0.737	0.8839	1.047	1.1923	1.2799	1.2636	1.1579	1.0201	0.8828	0.7248	0.5722	0.4144	0.2747	0.1618	0.0868	0.0448	0.0222	0.0117	0.007	0.0046	0.0035	0.0033	0.0032	0.0034	0.0035	0.0047	0.0065	0.0092	0.0127	0.013	0.013	0.0123	0.0117
20	OC1=CC=C2C(C=CC(S([O-])(=O)=O)=C2)=C1/N=N/C3=CC=C(S([O-])(=O)=O)C=C3.[Na+].[Na+]	16	0.243	0.2063	0.1958	0.2004	0.2107	0.2204	0.2239	0.2282	0.2363	0.2491	0.2606	0.2792	0.3168	0.3705	0.4401	0.524	0.6349	0.767	0.9087	1.0531	1.2094	1.3619	1.4886	1.5689	1.5991	1.5813	1.5231	1.4023	1.1989	0.9407	0.6781	0.4515	0.2818	0.1704	0.1014	0.0635	0.0447	0.0352	0.0315	0.0274	0.0238	0.0219	0.02
21	O=C(NC1=CC2=CC(S(=O)([O-])=O)=C(N=NC3=CC=C(N=NC4=CC=C(S(=O)([O-])=O)C=C4)C=C3S(=O)([O-])=O)C(O)=C2C=C1)NC5=CC6=CC(S(=O)([O-])=O)=C(N=NC7=CC=C(N=NC8=CC=C(S(=O)([O-])=O)C=C8)C=C7S(=O)([O-])=O)C(O)=C6C=C5.[Na+].[Na+].[Na+].[Na+].[Na+].[Na+]	17	0.3702	0.333	0.3387	0.3718	0.418	0.4595	0.491	0.5154	0.5463	0.578	0.6026	0.6285	0.6731	0.7397	0.8364	0.9544	1.0899	1.2361	1.376	1.4806	1.5581	1.5738	1.526	1.4468	1.3467	1.212	1.0289	0.8344	0.6382	0.4738	0.3484	0.26	0.2009	0.1595	0.1265	0.0977	0.0746	0.0565	0.0445	0.0348	0.0281	0.0244	0.0224
22	[O-]C(C1=CC(/N=N/C2=CC=C(NC(NC3=CC=C(/N=N/C4=CC(S([O-])(=O)=O)=CC=C4)C=C3OC)=O)C=C2)=CC=C1O)=O.[Na+].[Na+]	18	0.1769	0.1754	0.1786	0.1843	0.1922	0.1966	0.197	0.1986	0.2062	0.2151	0.2284	0.2567	0.3013	0.3559	0.4285	0.5159	0.6157	0.7223	0.8279	0.9281	1.0131	1.0694	1.097	1.0902	1.0283	0.8966	0.7051	0.5176	0.3565	0.2476	0.1826	0.1428	0.1126	0.088	0.0663	0.0504	0.0391	0.0319	0.0286	0.0244	0.0218	0.0198	0.0186
24	CCOC1=CC=C(/N=N/C2=CC=C(/C=C/C(C=CC(/N=N/C3=CC=C(OCC)C=C3)=C4)=C4S([O-])(=O)=O)C(S([O-])(=O)=O)=C2)C=C1.[Na+].[Na+]	18.1	0.1227	0.1204	0.1247	0.1278	0.1325	0.1358	0.136	0.1369	0.1422	0.1483	0.157	0.1763	0.206	0.2431	0.292	0.3509	0.4182	0.4897	0.5614	0.6301	0.6876	0.7254	0.7438	0.739	0.6976	0.6101	0.4805	0.3531	0.2435	0.1696	0.1262	0.0985	0.0785	0.0618	0.0485	0.0373	0.0305	0.0273	0.0253	0.0235	0.0214	0.0202	0.0186
27	CC1=CC(C2=CC=C(/N=N/C3=C(S(=O)([O-])=O)C=C4C=C(S(=O)([O-])=O)C=C(N)C4=C3O)C(C)=C2)=CC=C1/N=N/C5=C(S(=O)([O-])=O)C=C6C=C(S(=O)([O-])=O)C=C(N)C6=C5O.[Na+].[Na+].[Na+].[Na+]	18.3	0.2152	0.2105	0.2159	0.2227	0.2317	0.237	0.2372	0.2396	0.2478	0.2592	0.2746	0.3088	0.3617	0.4273	0.5138	0.6178	0.7381	0.8645	0.9917	1.1085	1.2076	1.2736	1.3036	1.2949	1.2223	1.0643	0.8379	0.6159	0.426	0.2961	0.219	0.1704	0.1349	0.1054	0.0802	0.0602	0.046	0.0374	0.0322	0.0274	0.0238	0.0218	0.0195
28	O=S(C1=C(N=NC2=CC=C(N)C=C2)C(O)=C3C(O)=CC(S(=O)([O-])=O)=CC3=C1)([O-])=O.[Na+].[Na+]	20	0.6655	0.7915	0.9277	1.0544	1.167	1.2262	1.2199	1.1361	0.9937	0.7961	0.5904	0.4076	0.2566	0.158	0.0968	0.0625	0.0419	0.0282	0.0198	0.015	0.0119	0.0103	0.0093	0.0088	0.0087	0.0093	0.0087	0.0092	0.0087	0.0086	0.0086	0.0083	0.0084	0.0085	0.009	0.0101	0.0126	0.0149	0.018	0.0181	0.0177	0.0173	0.0167
29	O=S(C1=CC=C2C(N=NC3=C4C=CC=CC4=C(N=NC5=CC=C(S(=O)(O)=O)C=C5)C=C3)=C(O)C=CC2=C1)(O)=O	20.1	0.3976	0.469	0.5516	0.6279	0.6952	0.7302	0.7251	0.6755	0.5927	0.4773	0.3555	0.2477	0.1588	0.0997	0.063	0.0422	0.0292	0.0203	0.0154	0.0123	0.01	0.009	0.0082	0.0081	0.0082	0.0083	0.0078	0.0084	0.008	0.0076	0.0079	0.0076	0.008	0.008	0.0086	0.0094	0.0114	0.0146	0.0172	0.0175	0.0178	0.0178	0.0168
30	[O-]S(=O)(C1=CC2=CC=C(/N=N/C3=C(O)C=CC4=C3C=CC=C4)C=C2C=C1)=O.[Na+]	20.3	0.7612	0.9008	1.0522	1.1969	1.3241	1.3893	1.3871	1.2922	1.1309	0.905	0.6706	0.4622	0.291	0.1772	0.1069	0.068	0.0443	0.0292	0.02	0.014	0.0105	0.0086	0.0077	0.0068	0.0068	0.007	0.006	0.0068	0.0062	0.0059	0.0061	0.0058	0.0063	0.006	0.0066	0.0072	0.0097	0.0121	0.0148	0.0152	0.0154	0.0146	0.0141
31	O=S(C1=CC(C/[N+](CC)=C2C=C/C(C=C/2)=C(C3=CC=C(N(CC4=CC(S([O-])(=O)=O)=CC=C4)CC)C=C3)/C5=CC=C(N(C)C)C=C5)=CC=C1)([O-])=O.[Na+]	21	0.6637	0.7182	0.7194	0.7287	0.7696	0.8195	0.8608	0.9013	0.96	1.0721	1.2515	1.4788	1.7691	2.1006	2.4501	2.7089	2.8201	2.9525	2.7951	1.9539	1.4116	0.7886	0.3688	0.1453	0.0562	0.0267	0.0159	0.0123	0.0107	0.0097	0.0087	0.008	0.0081	0.0082	0.0081	0.009	0.011	0.0136	0.0166	0.0172	0.0169	0.0165	0.0161
32	[O-]S(C1=CC2=CC(S([O-])(=O)=O)=C(O)C(/C(C3=CC=C(N(C)C)C=C3)=C(C=C/4)\C=CC4=[N+](C)/C)=C2C=C1)(=O)=O.[Na+]	21.1	0.5103	0.5426	0.5432	0.551	0.5834	0.6211	0.6531	0.6846	0.7321	0.8225	0.9626	1.1427	1.3697	1.6316	1.8976	2.0764	2.1768	2.2396	2.0867	1.5227	1.0113	0.5415	0.2467	0.0973	0.0387	0.0199	0.0122	0.01	0.0084	0.0078	0.0074	0.0062	0.0066	0.0066	0.0071	0.0074	0.0096	0.0124	0.0153	0.0158	0.0154	0.0159	0.0147
34	OC1=C(C(O)=C(/N=N/C2=C(O)C=CC(S([O-])(=O)=O)=C2)C(S([O-])(=O)=O)=C3)C3=CC(S([O-])(=O)=O)=C1.[Na+].[Na+].[Na+]	21.3	0.8491	0.9198	0.9286	0.9398	0.9902	1.0503	1.0969	1.1448	1.2136	1.3519	1.5659	1.8483	2.202	2.603	3.0184	3.3433	3.7249	3.6847	3.6375	2.2085	1.7538	1.0384	0.4973	0.1988	0.0767	0.036	0.0202	0.0158	0.0129	0.0115	0.0106	0.0097	0.0097	0.0097	0.0102	0.0103	0.0122	0.0155	0.0179	0.0185	0.0183	0.0185	0.0173
35	O=S(C1=C2C(NC3=CC=CC=C3)=CC=C(/N=N/C4=C5C=CC=CC5=C(/N=N/C6=C7C=CC=C(S(=O)([O-])=O)C7=CC=C6)C=C4)C2=CC=C1)([O-])=O.[Na+].[Na+]	22	1.0258	1.2445	1.4449	1.5384	1.5512	1.4535	1.3031	1.1505	0.9937	0.8046	0.6028	0.4162	0.2578	0.1483	0.0792	0.0419	0.0227	0.0139	0.0095	0.0077	0.0065	0.0062	0.0056	0.0055	0.0056	0.0062	0.0058	0.0059	0.0056	0.0054	0.0053	0.005	0.0052	0.0053	0.0062	0.0067	0.0089	0.0114	0.0143	0.0146	0.0141	0.0141	0.0145
36	O=S(C1=CC=C2C(/N=N/C3=CC=CC(C)=C3C)=C(O)C=CC2=C1)([O-])=O.[Na+]	24.1	1.3662	1.7068	1.9996	2.2299	2.3287	2.393	2.2499	2.1118	1.9081	1.6623	1.3887	1.0855	0.7676	0.5019	0.2998	0.1718	0.095	0.0518	0.0298	0.0177	0.0113	0.0081	0.0064	0.0055	0.0052	0.0056	0.0048	0.0055	0.0049	0.0049	0.0049	0.0046	0.0049	0.0051	0.0058	0.0062	0.0083	0.0113	0.0141	0.0147	0.0148	0.0145	0.0138
37	[O-]S(C1=CC=CC2=C(/N=N/C3=C(C=CC=C4)C4=C(/N=N/C5=CC(S([O-])(=O)=O)=CC=C5)C=C3)C=CC(NC6=CC=CC=C6)=C21)(=O)=O.[Na+].[Na+]	24.2	1.6481	2.02	2.2965	2.3844	2.5624	2.6186	2.5414	2.5294	2.3285	2.0625	1.7472	1.3835	0.9863	0.6494	0.3901	0.2249	0.125	0.0692	0.0408	0.0253	0.0169	0.0125	0.0105	0.0097	0.0088	0.0085	0.0081	0.0081	0.008	0.0077	0.0072	0.0069	0.0073	0.0077	0.0077	0.0087	0.0108	0.0139	0.0164	0.0165	0.0168	0.0174	0.0157
38	O=C([O-])C1=CC=CC=C1N/N=C(C(S(=O)([O-])=O)=CC2=C3C=C(NC4=CC=CC=C4)C=C2)\C3=O.[Na+].[Na+]	24.3	1.8219	2.1015	2.3974	2.4386	2.5152	2.5971	2.6701	2.7045	2.6288	2.4681	2.2032	1.7927	1.2935	0.8549	0.5139	0.2937	0.1588	0.0848	0.046	0.0244	0.0132	0.0076	0.0047	0.003	0.0025	0.0025	0.0024	0.002	0.0022	0.0022	0.0027	0.0025	0.0024	0.0028	0.0035	0.0039	0.0057	0.009	0.012	0.0131	0.0134	0.0127	0.0117
40	[O-]S(C1=CC(C=C(S([O-])(=O)=O)C(/N=N/C2=CC=CC=C2)=C3O)=C3C(O)=C1)(=O)=O.[Na+].[Na+]	27	0.665	0.5921	0.6041	0.646	0.7046	0.7505	0.7705	0.7866	0.8269	0.8767	0.9279	1.027	1.2115	1.4544	1.7717	2.1392	2.5935	3.1108	3.583	2.763	2.7877	2.8066	2.7797	2.7137	2.7064	2.5864	2.5193	2.5061	2.279	1.8973	1.3171	0.8391	0.5055	0.3048	0.1893	0.1301	0.1006	0.0861	0.0788	0.0717	0.0657	0.0607	0.0565
41	O=S(C1=CC=C(N=NC2=CC=C(O)C=C2O)C=C1)([O-])=O.[Na+]	28	0.2706	0.2753	0.282	0.2843	0.2741	0.2534	0.2287	0.2127	0.2187	0.2592	0.3352	0.4398	0.5755	0.7277	0.8967	1.0625	1.2227	1.3559	1.4386	1.4328	1.4164	1.3486	1.2298	1.0518	0.8512	0.6588	0.481	0.3424	0.2307	0.1501	0.0977	0.0652	0.046	0.0346	0.0276	0.0236	0.0221	0.0218	0.0231	0.022	0.0206	0.0194	0.0187
42	OC1=C(S([O-])(=O)=O)C=C2C(C=CC(S([O-])(=O)=O)=C2)=C1/N=N/C(C=CC(C)=C3)=C3C.[Na+].[Na+]	29	0.4417	0.3546	0.2621	0.1803	0.1237	0.0919	0.0731	0.0715	0.0855	0.1122	0.15	0.1991	0.2644	0.3401	0.4321	0.5322	0.6378	0.7448	0.845	0.9246	0.9787	0.998	0.9888	0.9504	0.8825	0.7841	0.6537	0.5173	0.3818	0.267	0.1798	0.1172	0.0741	0.0476	0.0304	0.0219	0.0173	0.0177	0.0184	0.0177	0.0169	0.0165	0.0153
43	O=S(C1=CC=CC(/N=N/C2=CC=C(NC3=CC=CC=C3)C=C2)=C1)([O-])=O.[Na+]	30	0.2945	0.3558	0.4217	0.4862	0.5489	0.5978	0.6423	0.6836	0.7501	0.8853	1.0741	1.2716	1.4665	1.5739	1.5334	1.4103	1.2574	1.0494	0.7595	0.4522	0.2407	0.1167	0.0548	0.0253	0.0125	0.0073	0.0052	0.004	0.0039	0.0036	0.0032	0.0033	0.0032	0.003	0.0038	0.0048	0.0064	0.0097	0.0124	0.013	0.013	0.0132	0.0121
45	O=C([O-])C1=CC=CC=C1N=NC2=CC=C(N(C)C)C=C2.[Na+]	31	0.1512	0.1382	0.1226	0.0922	0.0669	0.0582	0.0563	0.0624	0.0788	0.1144	0.1784	0.2894	0.4953	0.8352	1.401	2.1604	2.7718	3.4044	3.7283	2.6239	2.5999	2.5542	2.4327	2.2479	2.0105	1.6628	1.2537	0.8908	0.5758	0.3363	0.1827	0.0965	0.0528	0.0316	0.0206	0.0161	0.0149	0.0161	0.0184	0.0186	0.0184	0.0182	0.0177
46	O=S(C1=CC(C[N+](CC)=C2C=CC(C=C2)=C(C3=CC=C(N(CC)CC4=CC=CC(S(=O)([O-])=O)=C4)C=C3)C5=CC=C(S(=O)([O-])=O)C=C5)=CC=C1)([O-])=O.[Na+].[Na+]	32	0.4888	0.5197	0.5424	0.569	0.5835	0.5463	0.5025	0.5056	0.5147	0.5012	0.4613	0.4069	0.3483	0.3078	0.2976	0.3294	0.4144	0.5575	0.7572	1.0266	1.394	1.8595	2.2729	2.4763	2.5659	2.5134	2.5195	2.4809	2.3785	2.2934	1.9791	1.2434	0.6276	0.2942	0.1327	0.064	0.0348	0.0252	0.0224	0.02	0.0188	0.0179	0.0173
		34	0.3345	0.3424	0.3419	0.3267	0.2982	0.2707	0.2382	0.2283	0.2649	0.3506	0.4711	0.6265	0.8153	1.0069	1.2098	1.4076	1.5298	1.5489	1.5307	1.4167	1.2081	0.842	0.4977	0.2631	0.1425	0.086	0.0526	0.0347	0.0251	0.0198	0.0167	0.0147	0.0128	0.0118	0.0103	0.0103	0.0115	0.0145	0.0175	0.0183	0.0176	0.0173	0.0163
		35.1	0.4134	0.4119	0.4075	0.4006	0.3967	0.3991	0.4036	0.4017	0.4002	0.3955	0.3917	0.3938	0.4041	0.4222	0.4481	0.48	0.5161	0.5546	0.5895	0.6169	0.6384	0.6494	0.6462	0.6269	0.5963	0.5569	0.5096	0.4621	0.4122	0.3618	0.313	0.2658	0.2212	0.1829	0.1479	0.1201	0.0968	0.0806	0.0684	0.0572	0.048	0.0415	0.0353
		35.2	0.5447	0.5437	0.5375	0.5279	0.523	0.5265	0.5327	0.532	0.5301	0.5234	0.5175	0.5187	0.5311	0.5539	0.5864	0.6262	0.6716	0.7201	0.7643	0.7995	0.8268	0.8406	0.8373	0.8151	0.775	0.7249	0.6649	0.6047	0.5399	0.4752	0.4122	0.3507	0.2932	0.2417	0.1961	0.1579	0.1265	0.1035	0.0864	0.0711	0.0587	0.0499	0.0415
		35.3	0.6721	0.6715	0.6654	0.6535	0.648	0.6521	0.6596	0.659	0.6567	0.6485	0.6406	0.6409	0.6551	0.6815	0.7203	0.7677	0.822	0.8801	0.9335	0.973	1.006	1.0229	1.0205	0.9914	0.9448	0.8845	0.8115	0.7397	0.6624	0.5842	0.5072	0.4323	0.3612	0.2983	0.2413	0.1944	0.1554	0.1261	0.1035	0.084	0.0689	0.058	0.0481
		36.1	0.2558	0.3103	0.3734	0.4232	0.4492	0.4595	0.4531	0.457	0.5195	0.6505	0.8163	0.9844	1.1495	1.2181	1.1539	1.0426	0.9291	0.7726	0.549	0.3152	0.1608	0.0757	0.0354	0.0167	0.0087	0.0063	0.0046	0.0041	0.0042	0.0037	0.0038	0.0034	0.0035	0.004	0.0045	0.0055	0.007	0.0103	0.0138	0.0147	0.0146	0.0147	0.0128
		36.2	0.3691	0.4487	0.5423	0.6153	0.6541	0.6688	0.6601	0.6684	0.7559	0.9423	1.18	1.419	1.646	1.731	1.6182	1.447	1.282	1.0657	0.7684	0.4539	0.2429	0.1206	0.0591	0.0301	0.0176	0.0135	0.0104	0.0103	0.0094	0.0088	0.0088	0.0082	0.0085	0.0085	0.0095	0.01	0.012	0.0146	0.0174	0.0179	0.0181	0.0185	0.0169
		36.3	0.4256	0.518	0.626	0.7161	0.7644	0.7844	0.7734	0.783	0.8842	1.1021	1.3815	1.6659	1.9267	2.0179	1.8735	1.665	1.4675	1.2271	0.8928	0.5348	0.2897	0.1439	0.0695	0.0332	0.0173	0.0117	0.0083	0.0074	0.007	0.0064	0.0062	0.0061	0.0062	0.0067	0.007	0.0081	0.0096	0.0126	0.0164	0.0171	0.0172	0.0172	0.0152
		37.1	0.3368	0.3257	0.3187	0.315	0.3131	0.3151	0.3216	0.3315	0.3508	0.3808	0.4227	0.4752	0.5414	0.6162	0.7014	0.7903	0.8826	0.9729	1.048	1.0965	1.1275	1.1257	1.0944	1.0305	0.9478	0.856	0.7575	0.6645	0.5696	0.4792	0.3977	0.3236	0.259	0.2048	0.1591	0.1226	0.0952	0.0748	0.0594	0.0473	0.0379	0.0312	0.0257
		37.2	0.4349	0.4215	0.4126	0.4068	0.4053	0.4085	0.4158	0.43	0.4534	0.4922	0.5458	0.6133	0.6989	0.7961	0.9072	1.0233	1.144	1.2637	1.3618	1.418	1.4582	1.4538	1.412	1.3271	1.2229	1.106	0.9793	0.8602	0.7393	0.6247	0.5205	0.4256	0.3424	0.272	0.2113	0.1632	0.1256	0.0979	0.0768	0.0594	0.0464	0.0375	0.0302
		37.3	0.5558	0.5385	0.527	0.5195	0.5189	0.5228	0.5332	0.5512	0.5813	0.6299	0.6978	0.7842	0.894	1.0177	1.1607	1.3103	1.47	1.6196	1.7454	1.7923	1.8364	1.8367	1.783	1.6786	1.5485	1.4037	1.2473	1.0997	0.9475	0.8026	0.6711	0.5505	0.4445	0.3541	0.2764	0.2137	0.1644	0.1272	0.0988	0.0763	0.0589	0.0473	0.0379
		38.1	0.691	0.5205	0.4247	0.4616	0.5655	0.6588	0.6952	0.7119	0.7309	0.7337	0.6981	0.6322	0.5801	0.5768	0.6093	0.6527	0.6868	0.6954	0.673	0.6144	0.5424	0.4604	0.3788	0.2971	0.226	0.1687	0.1201	0.0851	0.059	0.04	0.0274	0.0192	0.0142	0.011	0.0087	0.0084	0.0089	0.0119	0.0149	0.0155	0.0158	0.015	0.0138
		38.3	1.1073	0.8357	0.6856	0.7435	0.9108	1.0624	1.121	1.1509	1.1796	1.1842	1.1268	1.0207	0.9376	0.9302	0.9826	1.0533	1.1075	1.1224	1.0856	0.9852	0.8717	0.7408	0.6086	0.4776	0.3629	0.2705	0.1922	0.1362	0.0942	0.0638	0.0439	0.0301	0.0214	0.0163	0.013	0.0116	0.0119	0.0144	0.0173	0.0174	0.0171	0.0169	0.0154
		39.1	0.2114	0.215	0.2125	0.1982	0.1721	0.1501	0.1354	0.1257	0.1369	0.1812	0.2525	0.3468	0.4624	0.5784	0.7061	0.8289	0.8982	0.9015	0.8908	0.8406	0.706	0.4667	0.2323	0.0885	0.0322	0.0151	0.0087	0.0073	0.0059	0.0052	0.0051	0.0042	0.0048	0.0048	0.0057	0.0061	0.0085	0.0116	0.0142	0.0147	0.0149	0.0147	0.0132
		39.2	0.2772	0.2828	0.2791	0.2613	0.2275	0.1992	0.1776	0.1654	0.1784	0.237	0.3306	0.4556	0.609	0.7615	0.931	1.0967	1.1954	1.2012	1.1861	1.1177	0.9463	0.6282	0.3128	0.1179	0.0411	0.0177	0.0091	0.0071	0.0056	0.0047	0.0047	0.0039	0.004	0.0038	0.0047	0.0053	0.0077	0.0101	0.0126	0.0133	0.0135	0.0133	0.0124
		39.3	0.3455	0.3527	0.3491	0.3264	0.285	0.2494	0.2236	0.2045	0.2207	0.2932	0.4106	0.566	0.7582	0.9523	1.1645	1.373	1.5057	1.5154	1.4971	1.3944	1.1938	0.7952	0.3961	0.1486	0.0505	0.0202	0.0095	0.0067	0.0051	0.0044	0.0037	0.003	0.003	0.0031	0.0036	0.0042	0.0063	0.0093	0.0119	0.0124	0.0124	0.0124	0.0112
		40.1	0.4101	0.4194	0.3898	0.3261	0.269	0.217	0.196	0.2492	0.359	0.5217	0.7346	0.97	1.2157	1.4725	1.6867	1.7542	1.7261	1.6782	1.4311	0.9198	0.4893	0.2232	0.0989	0.0456	0.0242	0.0168	0.0139	0.0137	0.0116	0.009	0.0069	0.0057	0.0056	0.0055	0.0063	0.0069	0.0089	0.0117	0.014	0.0143	0.0144	0.0144	0.0136
		40.2	0.5403	0.5531	0.5127	0.4283	0.3526	0.2848	0.2571	0.3268	0.4704	0.6841	0.9623	1.2709	1.5907	1.9199	2.1836	2.2646	2.2463	2.1879	1.8491	1.164	0.6275	0.2892	0.1286	0.0591	0.0312	0.0216	0.0179	0.0172	0.0154	0.0118	0.0092	0.0073	0.0075	0.0075	0.0083	0.0089	0.011	0.0137	0.0159	0.0163	0.0162	0.0163	0.0155
		40.3	0.6515	0.6675	0.6186	0.517	0.426	0.3437	0.3094	0.3945	0.5673	0.8241	1.1615	1.5321	1.909	2.3039	2.6158	2.6828	2.6758	2.6392	2.2002	1.3532	0.7417	0.3449	0.1543	0.0703	0.0365	0.0244	0.0205	0.0196	0.0171	0.013	0.01	0.008	0.0077	0.0077	0.0084	0.0091	0.0108	0.0131	0.0156	0.0156	0.0156	0.0159	0.0145
		41.3	1.4922	1.6857	1.8446	1.8739	1.8613	1.8136	1.7317	1.6081	1.4317	1.2027	0.9652	0.7499	0.5598	0.4137	0.2969	0.2078	0.1358	0.083	0.0473	0.0253	0.0134	0.0078	0.0057	0.0046	0.0044	0.0049	0.0042	0.0044	0.0046	0.0044	0.0045	0.0042	0.0046	0.0051	0.0056	0.0065	0.0079	0.0111	0.015	0.0156	0.0158	0.0155	0.014
		42.1	0.3335	0.3598	0.3984	0.4173	0.4095	0.4013	0.4032	0.4169	0.4685	0.5909	0.7761	0.9842	1.2131	1.446	1.6102	1.5925	1.4993	1.3914	1.1774	0.733	0.364	0.158	0.0677	0.0304	0.0157	0.0104	0.0077	0.0073	0.0065	0.0063	0.0057	0.0056	0.0056	0.0056	0.0061	0.0069	0.0092	0.0118	0.0142	0.0152	0.015	0.0146	0.0138
		42.2	0.4303	0.4622	0.512	0.5385	0.5297	0.5198	0.5239	0.5406	0.6069	0.7645	1.0041	1.2723	1.5661	1.8639	2.0664	2.033	1.886	1.7488	1.4722	0.9132	0.4653	0.2076	0.0911	0.0404	0.0199	0.0123	0.0086	0.0076	0.0067	0.0061	0.0056	0.0049	0.0052	0.0052	0.0054	0.0059	0.0082	0.011	0.0135	0.0141	0.014	0.0136	0.0131
		42.3	0.537	0.5773	0.6415	0.6776	0.6685	0.6572	0.6621	0.6839	0.7667	0.9642	1.2658	1.6023	1.9662	2.3353	2.5724	2.5156	2.3277	2.1547	1.7971	1.1036	0.5798	0.2665	0.119	0.0528	0.0253	0.0151	0.0096	0.0083	0.0071	0.0065	0.0062	0.0054	0.0054	0.0051	0.0057	0.0059	0.008	0.0109	0.0134	0.014	0.0143	0.0145	0.0134
		43.2	0.1445	0.1974	0.2581	0.3151	0.3653	0.3985	0.419	0.4273	0.4304	0.4212	0.3948	0.3515	0.2908	0.2264	0.1613	0.108	0.0662	0.038	0.0212	0.0116	0.0059	0.0037	0.0028	0.0025	0.0022	0.0028	0.0023	0.002	0.0021	0.0019	0.0025	0.0022	0.0021	0.0026	0.0026	0.0035	0.0052	0.0086	0.012	0.0124	0.0126	0.0126	0.0113
		43.3	0.1869	0.2566	0.3357	0.4101	0.4752	0.5181	0.5448	0.5554	0.5587	0.5464	0.5121	0.4558	0.3775	0.2933	0.2093	0.1403	0.0867	0.0503	0.0287	0.0164	0.0093	0.006	0.005	0.0045	0.0041	0.0046	0.0042	0.0044	0.0043	0.004	0.0042	0.0042	0.0042	0.0044	0.0048	0.006	0.0073	0.011	0.0144	0.0151	0.0148	0.0149	0.0135
		43.9	0.6359	0.879	1.151	1.3927	1.6126	1.7509	1.8458	1.8899	1.9041	1.8613	1.7505	1.5592	1.2888	0.9974	0.7123	0.4777	0.2946	0.1697	0.0953	0.0515	0.0287	0.0175	0.0118	0.0091	0.0078	0.0079	0.0066	0.0069	0.0063	0.006	0.0061	0.0057	0.0059	0.0059	0.0067	0.0072	0.0094	0.0124	0.0147	0.0157	0.0158	0.0156	0.0141
		44.1	0.6174	0.8335	1.0627	1.2646	1.4503	1.5786	1.6611	1.6702	1.5965	1.409	1.1324	0.8453	0.526	0.2489	0.0881	0.0294	0.0114	0.0062	0.0047	0.0044	0.0039	0.0039	0.0038	0.0039	0.0041	0.0048	0.0042	0.005	0.0048	0.0044	0.0049	0.0045	0.0049	0.0049	0.0058	0.0067	0.0083	0.0112	0.0145	0.015	0.0144	0.0148	0.0141
		44.2	0.8171	1.1043	1.4047	1.6507	1.878	2.0249	2.1235	2.1438	2.0675	1.8416	1.4952	1.1169	0.6923	0.3307	0.1191	0.0413	0.0174	0.0097	0.0084	0.008	0.0076	0.0075	0.0077	0.0075	0.0077	0.0081	0.0075	0.008	0.0075	0.0073	0.0073	0.007	0.0074	0.0074	0.0076	0.0089	0.011	0.0134	0.0164	0.017	0.0169	0.0167	0.0159
		44.3	1.031	1.3853	1.7421	1.9982	2.2153	2.3702	2.4163	2.478	2.4222	2.238	1.8802	1.4215	0.8806	0.4162	0.145	0.0442	0.0129	0.0047	0.0023	0.0018	0.001	0.0011	0.0015	0.0015	0.0021	0.003	0.0021	0.0025	0.0028	0.0026	0.0031	0.0031	0.0033	0.0036	0.0042	0.0051	0.0065	0.0103	0.0136	0.0141	0.0146	0.0143	0.0132
		45.3	0.9576	1.2511	1.5581	1.8252	2.0393	2.1644	2.2169	2.2387	2.2244	2.1518	1.9729	1.7045	1.3469	0.9881	0.6724	0.4466	0.2958	0.2062	0.1592	0.1328	0.1078	0.0737	0.0415	0.0201	0.0104	0.0073	0.0052	0.0044	0.0042	0.0039	0.0038	0.004	0.0036	0.0045	0.0045	0.0054	0.007	0.0103	0.0141	0.0147	0.0149	0.0147	0.0128
		46.1	0.1599	0.204	0.2883	0.415	0.5907	0.762	0.8768	0.8454	0.6587	0.3979	0.2016	0.1008	0.064	0.062	0.078	0.1097	0.1616	0.2399	0.348	0.5065	0.7308	1.0396	1.4035	1.7701	2.0914	2.3236	2.3971	2.4074	2.3478	2.1629	1.6461	1.0437	0.5928	0.3184	0.162	0.0843	0.0468	0.0318	0.0264	0.024	0.0217	0.0209	0.0198
		46.3	0.2722	0.3466	0.4867	0.6952	0.9875	1.2739	1.4634	1.419	1.1104	0.6827	0.3547	0.1789	0.1108	0.1043	0.1301	0.1822	0.2677	0.3976	0.5775	0.8352	1.1939	1.6635	2.1684	2.4573	2.5411	2.5579	2.5231	2.5194	2.4617	2.3903	2.1924	1.6243	0.9854	0.5451	0.2799	0.1444	0.0777	0.0482	0.0372	0.0305	0.0274	0.0258	0.0244
		1 .1	1.2712	1.5941	1.8916	2.0452	2.1699	2.1528	2.0176	1.859	1.6642	1.4414	1.1884	0.9087	0.6213	0.3923	0.2237	0.1227	0.0649	0.0341	0.0189	0.0111	0.0066	0.0047	0.0041	0.0032	0.0033	0.0036	0.0035	0.0033	0.0033	0.0033	0.0037	0.0034	0.0035	0.0039	0.0042	0.0051	0.0066	0.0094	0.0126	0.0137	0.014	0.014	0.0127
		1 .3	1.7972	2.0523	2.2695	2.4058	2.5313	2.5678	2.6499	2.5812	2.4906	2.2616	1.9156	1.4928	1.03	0.6551	0.3772	0.2083	0.1099	0.0578	0.0315	0.0176	0.0102	0.0065	0.0047	0.004	0.0035	0.0037	0.0033	0.0031	0.0029	0.0027	0.0034	0.0031	0.0034	0.0033	0.0035	0.0044	0.0059	0.0091	0.0121	0.0135	0.0132	0.0128	0.0125
		1.1+9.1	1.9986	2.2464	2.4963	2.6151	2.68	2.7053	2.583	2.5025	2.438	2.3711	2.3241	2.2093	2.04	1.8307	1.5871	1.351	1.1259	0.9461	0.8312	0.7727	0.772	0.8151	0.8938	1.0103	1.1348	1.224	1.2541	1.2594	1.2698	1.2843	1.2477	1.1026	0.8569	0.5855	0.3512	0.1961	0.1066	0.0623	0.0421	0.0317	0.026	0.0235	0.0215
		1+12	1.7841	2.0738	2.4129	2.5928	2.8355	2.8781	2.7538	2.5532	2.431	2.3615	2.3677	2.5466	2.9081	3.0251	3.0637	2.9308	2.6339	1.8349	0.7574	0.2187	0.0647	0.0284	0.019	0.0152	0.0133	0.0121	0.0111	0.0098	0.0088	0.008	0.0068	0.0068	0.0066	0.0063	0.006	0.0069	0.0082	0.0121	0.015	0.0157	0.015	0.0151	0.0142
		1+15	1.7996	2.1963	2.543	2.678	2.9239	2.9839	2.9993	2.8292	2.6244	2.4093	2.2213	1.9933	1.7617	1.5847	1.438	1.2878	1.1226	0.9635	0.8244	0.674	0.5311	0.3851	0.2562	0.1514	0.0825	0.0449	0.0242	0.0153	0.0109	0.0088	0.0075	0.0078	0.0075	0.0075	0.0078	0.0086	0.0101	0.0137	0.0165	0.0177	0.0172	0.0173	0.0157
		1+2	2.073	2.4532	3.1403	3.3498	3.3511	4.0299	3.543	3.3078	3.267	2.9607	2.6976	2.5997	2.4747	2.4208	2.4009	2.3455	2.1924	2.0062	1.8473	1.581	1.3034	0.9432	0.5958	0.3128	0.1522	0.0691	0.0306	0.0146	0.0071	0.0047	0.0027	0.0025	0.0018	0.0025	0.0025	0.0033	0.0049	0.0074	0.0109	0.0118	0.0114	0.0117	0.0108
		1+2+3	2.3673	2.6421	3.1461	3.0805	3.1917	3.3488	3.544	3.8498	3.4758	3.5665	3.9049	3.664	3.5979	3.5855	3.8462	3.5339	3.789	3.5589	3.3402	2.4026	2.2612	1.9313	1.5427	1.1917	0.9299	0.7052	0.4933	0.3269	0.206	0.1298	0.0852	0.059	0.0428	0.0325	0.0259	0.0223	0.0207	0.0212	0.0227	0.0218	0.0214	0.0202	0.0195
		1+2+3+5	2.4626	2.6434	3.3831	3.22	3.536	3.4675	3.7585	3.5537	3.6927	3.705	4.294	3.6175	3.8719	3.9606	3.6724	3.8944	3.9957	3.7489	3.8316	2.6572	2.6323	2.4392	2.1942	1.9155	1.7044	1.5102	1.3229	1.1736	1.0605	0.9813	0.9033	0.7968	0.6552	0.4987	0.3446	0.2251	0.1428	0.0945	0.0694	0.0536	0.0444	0.0383	0.0345
		1+2+3+5+9	2.6049	3.0288	3.1242	3.3312	3.7036	3.8794	3.3733	4.0158	3.7937	4.3954	4.0843	3.8902	3.8357	3.9093	3.8172	3.7157	3.5977	3.8757	3.6986	2.7522	2.7484	2.7428	2.7674	2.605	2.5635	2.4571	2.3766	2.301	2.2071	2.1342	2.0695	1.909	1.6156	1.226	0.8224	0.5118	0.2987	0.176	0.1102	0.0732	0.0537	0.0416	0.0344
		1+2+3+9	2.4546	2.9202	3.0541	3.299	3.5696	3.6255	3.8954	4.0086	3.9041	3.7719	3.8508	3.6642	3.7278	3.7204	4.2444	3.9159	3.8139	4.1205	3.6734	2.8442	2.7557	2.6454	2.4496	2.282	2.1891	2.0989	1.9741	1.8455	1.7388	1.6956	1.6618	1.5499	1.3148	0.9871	0.6528	0.3963	0.2262	0.1309	0.0821	0.0563	0.0429	0.0353	0.0308
		1+2+5	2.1094	2.4455	2.8592	2.9452	3.256	3.4718	3.298	3.8266	3.4925	3.3456	3.4049	3.4049	3.455	3.4692	3.4658	3.2774	3.2986	2.9599	2.7882	2.2758	2.0059	1.6717	1.357	1.1205	0.9986	0.9465	0.9273	0.9192	0.9158	0.9047	0.8688	0.793	0.6696	0.5172	0.3583	0.2308	0.1416	0.0899	0.0637	0.0475	0.0382	0.0319	0.0279
		1+2+5+9	2.6234	2.8492	3.1258	3.0474	3.2867	3.3847	3.5263	3.8118	3.6979	3.5926	3.8679	4.0464	3.8715	3.5667	3.5557	3.6398	3.733	3.5879	3.755	2.7057	2.6327	2.4522	2.2677	2.1682	2.1843	2.2116	2.2238	2.1978	2.2023	2.1828	2.1303	1.9745	1.6721	1.2546	0.8175	0.4894	0.2726	0.1543	0.0945	0.063	0.0463	0.0368	0.0308
		1+2+9	2.372	2.6802	2.9988	3.3216	3.7847	3.6725	3.426	3.6459	3.4405	3.6891	3.6836	3.762	3.9173	3.8384	3.967	3.8889	3.5807	3.3815	3.0758	2.4832	2.2213	1.9061	1.6399	1.4971	1.4907	1.5375	1.5718	1.5717	1.5722	1.5987	1.5952	1.4926	1.2421	0.8984	0.5633	0.3204	0.1692	0.0913	0.0554	0.0377	0.0294	0.0249	0.0223
		1+22	1.9352	2.1871	2.3261	2.4487	2.5666	2.6783	2.6338	2.7715	2.6604	2.4274	2.1263	1.6711	1.1908	0.793	0.4803	0.2747	0.1472	0.077	0.0431	0.0254	0.0169	0.0123	0.0102	0.0087	0.0082	0.0076	0.0071	0.0067	0.0067	0.0062	0.0062	0.0066	0.0066	0.007	0.0067	0.0078	0.0091	0.0129	0.0153	0.0164	0.0162	0.016	0.015
		1+3	2.0766	2.4038	2.745	3.1367	3.4856	3.322	3.5647	3.1799	3.1199	2.876	2.6358	2.365	2.0855	1.8698	1.7348	1.6733	1.6644	1.669	1.6535	1.5293	1.3817	1.2066	1.055	0.9078	0.7604	0.5915	0.4227	0.2809	0.1732	0.1054	0.0639	0.043	0.0304	0.0246	0.0183	0.0172	0.0162	0.0175	0.0202	0.0203	0.0186	0.0197	0.0188
		1+3+5+9	2.6595	3.0431	2.9519	3.4823	3.4863	3.7988	3.5279	3.9832	3.4749	3.6993	3.5788	4.0833	3.716	3.7719	3.6709	3.7535	3.9634	3.7716	4.1569	2.7243	2.6864	2.6861	2.6075	2.5151	2.4871	2.4071	2.3121	2.1986	2.1297	2.075	1.9816	1.7858	1.451	1.065	0.6981	0.4296	0.2519	0.1504	0.0966	0.0651	0.0487	0.0379	0.0319
		1+3+9	2.4174	2.9811	3.3646	3.5085	4.4022	3.756	3.7325	3.9104	3.6017	3.7876	3.6248	3.584	3.9596	3.522	4.4191	3.8685	3.5608	3.5093	3.1439	2.5454	2.4609	2.3149	2.206	2.1248	2.081	1.9801	1.8519	1.7362	1.6535	1.6258	1.5847	1.4609	1.2052	0.8904	0.5842	0.3588	0.209	0.1244	0.0802	0.0553	0.0422	0.0343	0.0298
		1+4	2.1911	2.5833	3.2856	4.0639	3.6007	3.4761	3.7013	3.6039	3.4025	3.0988	2.7265	2.422	2.0232	1.7526	1.4982	1.3016	1.1465	1.0216	0.9265	0.8325	0.7431	0.6475	0.5454	0.4286	0.3214	0.229	0.1555	0.1035	0.0681	0.0465	0.0326	0.0241	0.018	0.0141	0.0114	0.0104	0.0102	0.012	0.0139	0.0144	0.0131	0.0136	0.0129
		1+5	1.4714	1.7881	2.1139	2.4049	2.6171	2.8224	2.6939	2.6459	2.5547	2.4269	2.2737	2.085	1.8249	1.5885	1.332	1.1031	0.905	0.7584	0.6666	0.6108	0.6019	0.6177	0.6541	0.7118	0.7523	0.7725	0.7875	0.7964	0.8043	0.7918	0.7214	0.5986	0.4396	0.2957	0.176	0.1058	0.0625	0.0431	0.0351	0.0312	0.0249	0.0241	0.0222
		1+5+9	2.3251	2.6547	3.0887	3.1613	3.6396	3.4097	3.311	3.2952	3.4919	3.5022	3.371	3.4966	3.5685	3.3413	3.0705	2.6893	2.3251	2.0403	1.8304	1.6969	1.6927	1.7588	1.8896	2.0382	2.1928	2.2693	2.2719	2.2696	2.1919	2.1589	2.0462	1.8023	1.4141	0.9878	0.6073	0.3495	0.1924	0.1106	0.0717	0.0505	0.0394	0.0328	0.0282
		1+7	2.6241	3.0263	3.0496	3.568	3.5022	3.8391	3.4011	3.7513	3.9234	3.4734	3.165	3.1135	3.0704	3.0428	2.9233	2.8249	2.7079	2.4236	2.0849	1.5617	1.1045	0.6841	0.3819	0.1814	0.0848	0.0413	0.0217	0.0139	0.0099	0.0079	0.0066	0.007	0.0063	0.0065	0.0065	0.0071	0.0078	0.0117	0.0155	0.0162	0.015	0.0168	0.0152
		1+9	2.4315	2.9225	2.9986	3.414	3.6228	3.4555	3.7229	3.8726	3.2208	3.4031	3.3299	3.1312	2.8839	2.5898	2.2658	1.9113	1.5809	1.3122	1.1364	1.0371	1.0201	1.0625	1.1554	1.3075	1.4754	1.6165	1.6731	1.6804	1.6958	1.7194	1.7005	1.5512	1.257	0.8866	0.5535	0.311	0.1644	0.0888	0.0548	0.0378	0.028	0.0254	0.022
		11+1	1.7654	2.1626	2.5104	2.5849	2.8201	2.886	2.7322	2.8135	2.6886	2.648	2.5578	2.4219	2.1843	1.8862	1.6002	1.3132	0.9235	0.5217	0.2442	0.0981	0.0393	0.0176	0.0102	0.0075	0.0059	0.0056	0.0053	0.0051	0.0052	0.0051	0.0049	0.0054	0.0058	0.0059	0.0057	0.0066	0.0084	0.0119	0.0153	0.0163	0.0155	0.0155	0.0142
		11+12	0.475	0.4609	0.551	0.6669	0.7688	0.828	0.8803	0.9645	1.15	1.4937	1.9664	2.5553	2.9798	3.106	3.0866	2.9631	2.7808	2.1353	1.0384	0.383	0.1414	0.0608	0.0341	0.0243	0.0196	0.0165	0.0151	0.0132	0.0116	0.0103	0.0092	0.0083	0.0077	0.0077	0.0071	0.0082	0.0098	0.0127	0.0159	0.0162	0.0162	0.0152	0.015
		11+13	0.6175	0.6804	0.7611	0.8444	0.9166	0.9641	1.0049	1.0604	1.1605	1.332	1.552	1.7818	1.979	2.07	2.093	2.0613	1.8789	1.6339	1.4721	1.3875	1.3746	1.3616	1.3206	1.246	1.1519	1.0462	0.9304	0.8184	0.7039	0.5958	0.4953	0.4045	0.3242	0.2565	0.1982	0.153	0.1168	0.0909	0.0724	0.0569	0.0449	0.0364	0.0299
		11+2	0.8866	1.0897	1.3032	1.4837	1.583	1.5954	1.5684	1.5655	1.6375	1.8387	2.1762	2.5876	2.9502	3.3313	3.4081	3.3803	2.8677	2.409	2.0096	1.5831	1.2523	0.8716	0.538	0.2881	0.1406	0.0688	0.0338	0.0202	0.014	0.0111	0.0096	0.0093	0.009	0.0091	0.0092	0.0099	0.0116	0.015	0.018	0.0188	0.0186	0.0184	0.0175
		11+3	0.8943	0.9376	1.0096	1.085	1.1494	1.1915	1.24	1.3186	1.4554	1.6911	1.996	2.3406	2.6382	2.8674	3.0062	3.0317	2.8053	2.4394	2.0268	1.5961	1.329	1.1049	0.9292	0.7625	0.6045	0.4552	0.3192	0.2165	0.1386	0.0864	0.0564	0.0395	0.0303	0.0246	0.0208	0.0191	0.0186	0.0209	0.0229	0.0231	0.0223	0.0218	0.0202
		11+30	0.4961	0.6295	0.7867	0.9434	1.0832	1.1794	1.261	1.3481	1.4902	1.7502	2.0803	2.4081	2.6002	2.7122	2.5739	2.3351	1.9175	1.4131	0.93	0.5308	0.2816	0.1377	0.0655	0.0309	0.0157	0.01	0.0074	0.0062	0.0059	0.0056	0.0051	0.0053	0.0054	0.0059	0.0058	0.0068	0.0083	0.0122	0.0153	0.0156	0.0156	0.0157	0.0147
		11+31	0.3972	0.4667	0.5457	0.6076	0.6576	0.6965	0.7334	0.7863	0.8906	1.0797	1.3343	1.6324	1.9727	2.3165	2.7318	3.2424	3.3157	3.7086	3.5348	2.5574	2.5604	2.5333	2.4531	2.2582	2.0412	1.6952	1.2734	0.9089	0.5865	0.342	0.1861	0.0989	0.0551	0.0332	0.0223	0.0173	0.0158	0.0173	0.019	0.0188	0.0184	0.0184	0.0168
		11+4	1.0022	1.1732	1.3242	1.4473	1.5309	1.567	1.5683	1.5807	1.6477	1.7791	1.9484	2.1016	2.2103	2.223	2.1487	2.0068	1.6898	1.2939	0.9971	0.8009	0.6828	0.5814	0.4832	0.3805	0.2861	0.2093	0.1461	0.103	0.0725	0.0521	0.0388	0.0304	0.0245	0.021	0.0182	0.0165	0.0167	0.0191	0.0216	0.0217	0.0208	0.0208	0.0192
		11+6	1.4454	1.5923	1.7458	1.8961	2.0037	2.0924	2.1755	2.264	2.4201	2.614	2.8646	3.0778	3.264	3.0971	3.0599	2.808	2.4543	2.0802	1.8281	1.6935	1.691	1.7354	1.7747	1.8294	1.8551	1.8411	1.7991	1.7279	1.6058	1.4559	1.286	1.0978	0.9029	0.7199	0.5517	0.4155	0.3066	0.2266	0.1675	0.1236	0.0914	0.0703	0.0551
		11+9	1.694	1.9094	2.0555	2.0733	1.9916	1.885	1.7748	1.6957	1.695	1.7802	1.9111	2.0222	2.0554	1.9827	1.8512	1.6874	1.3999	1.0862	0.9026	0.8668	0.9304	1.0415	1.1793	1.355	1.5353	1.641	1.6747	1.6726	1.6783	1.6992	1.6537	1.4822	1.1616	0.7919	0.4711	0.2607	0.138	0.0767	0.0498	0.0352	0.0283	0.0244	0.0223
		16+17	0.6029	0.5258	0.5196	0.5543	0.6104	0.6612	0.6991	0.7298	0.7727	0.8201	0.8609	0.9069	0.986	1.1028	1.2702	1.476	1.72	1.9989	2.2779	2.3334	2.4709	2.5809	2.5287	2.5048	2.4365	2.3257	2.1519	1.9267	1.6334	1.3204	1.0236	0.7615	0.5437	0.3775	0.254	0.1709	0.1164	0.0819	0.0612	0.0458	0.0355	0.029	0.0257
		17+18	0.5439	0.5045	0.5134	0.553	0.6083	0.6557	0.6902	0.7197	0.7591	0.8027	0.8411	0.894	0.9793	1.0973	1.2644	1.464	1.6977	1.9464	2.1796	2.2236	2.3301	2.3599	2.341	2.2467	2.1441	1.9421	1.6454	1.3142	0.9894	0.7275	0.5382	0.407	0.3174	0.2538	0.2009	0.156	0.1185	0.0886	0.0678	0.0516	0.0405	0.0338	0.0294
		18.2+20.2+21.2	1.4261	1.5722	1.7349	1.882	2.0437	2.1656	2.2227	2.2267	2.2091	2.179	2.2167	2.3189	2.4939	2.7581	3.074	3.4138	3.5025	3.6941	3.7607	2.5223	2.3109	1.8793	1.4935	1.2541	1.0994	0.9389	0.7431	0.558	0.3993	0.2877	0.219	0.1771	0.1519	0.1339	0.1174	0.0997	0.0819	0.0665	0.0539	0.0424	0.0357	0.0318	0.0281
		18.2+21.2	0.8392	0.8915	0.9035	0.9148	0.9642	1.0177	1.0612	1.1005	1.164	1.2787	1.4643	1.7129	2.0383	2.4337	2.9172	3.0758	3.4132	3.5283	3.6257	2.5199	2.2916	1.8543	1.4745	1.238	1.0849	0.9268	0.7302	0.5449	0.3865	0.2765	0.2096	0.1686	0.1442	0.1265	0.1104	0.0939	0.0764	0.061	0.0487	0.0392	0.0321	0.0285	0.0251
		18+20	0.765	0.8716	0.993	1.1155	1.2228	1.2824	1.2775	1.2142	1.1039	0.9509	0.793	0.6655	0.5771	0.5376	0.5438	0.5893	0.6628	0.7509	0.8462	0.939	1.0197	1.0737	1.0993	1.0929	1.0318	0.8999	0.7096	0.522	0.3618	0.2517	0.1869	0.1465	0.1168	0.0923	0.0713	0.0542	0.0429	0.035	0.0308	0.0272	0.0236	0.0213	0.02
		2 .1	0.5016	0.5919	0.6731	0.7325	0.7495	0.7184	0.6691	0.6302	0.6269	0.6761	0.8017	0.9841	1.2088	1.448	1.667	1.74	1.6464	1.5007	1.3732	1.1661	0.9236	0.6336	0.3836	0.2009	0.0955	0.0459	0.0216	0.0125	0.0085	0.0061	0.0057	0.0048	0.0046	0.0048	0.0052	0.0062	0.0074	0.011	0.0141	0.015	0.0146	0.0144	0.0137
		2 .3	0.8221	0.9681	1.1115	1.2163	1.2561	1.2106	1.1309	1.0671	1.0566	1.1319	1.3288	1.617	1.9724	2.3529	2.6828	2.7775	2.6345	2.4279	2.1923	1.7957	1.4772	1.0488	0.6562	0.353	0.1729	0.0833	0.0394	0.0213	0.0134	0.0098	0.0078	0.0067	0.0057	0.006	0.0058	0.0069	0.0084	0.0119	0.0151	0.0159	0.0158	0.0154	0.0137
		2+3	1.288	1.3791	1.4798	1.5589	1.5735	1.5216	1.4241	1.3731	1.3679	1.456	1.691	2.0305	2.545	3.0099	3.3352	3.4794	3.6737	3.6851	3.4709	2.5211	2.2479	1.8739	1.4685	1.1183	0.8756	0.6814	0.5083	0.3578	0.2337	0.1494	0.0945	0.0646	0.0445	0.0342	0.0258	0.0219	0.0198	0.0204	0.022	0.0221	0.0196	0.0205	0.0186
		2+3+5	1.4897	1.5459	1.6483	1.7265	1.741	1.6882	1.611	1.5617	1.5696	1.6776	1.9297	2.3011	2.8307	3.3638	3.6266	3.7667	3.6927	3.8811	3.8704	2.7071	2.5738	2.3682	2.0692	1.7537	1.5145	1.3169	1.1319	0.9807	0.865	0.7839	0.7122	0.6268	0.5161	0.3942	0.2746	0.1817	0.1172	0.0796	0.0597	0.0468	0.0388	0.0331	0.0296
		2+3+9	2.4391	2.7039	2.8907	2.9092	2.9919	2.7522	2.5376	2.428	2.3417	2.3945	2.5807	2.8697	3.3669	3.7591	4.2738	3.8313	3.9717	3.9218	4.0803	2.7309	2.699	2.6952	2.5013	2.3261	2.2109	2.1054	1.9847	1.8502	1.7555	1.7151	1.676	1.5607	1.3091	0.9738	0.6397	0.3889	0.223	0.1304	0.0823	0.0566	0.0427	0.0351	0.0305
		2+4	1.3075	1.5624	1.7786	1.9363	2.0196	1.9697	1.847	1.7364	1.676	1.7025	1.8185	2.0115	2.2999	2.5717	2.9402	3.0824	2.9577	2.7883	2.5207	2.0403	1.7618	1.4242	1.0652	0.7319	0.5032	0.3423	0.2343	0.1564	0.1028	0.071	0.0455	0.0332	0.0223	0.019	0.011	0.0113	0.0094	0.0115	0.0133	0.0152	0.014	0.014	0.0133
		2+5	0.7901	0.8649	0.9565	1.0471	1.1012	1.0845	1.0173	0.9682	0.9425	0.9828	1.1147	1.3276	1.6312	1.9327	2.2844	2.4969	2.5948	2.4808	2.3776	2.1079	1.8457	1.524	1.2364	1.009	0.8901	0.8343	0.8112	0.7921	0.7756	0.761	0.7346	0.6869	0.598	0.4773	0.341	0.2249	0.1371	0.0874	0.0599	0.0462	0.0344	0.0314	0.0253
		2+5+9	2.1215	2.2958	2.4657	2.4697	2.4003	2.2729	2.0926	1.9373	1.8594	1.8619	1.9614	2.1183	2.3245	2.5719	2.8335	3.0347	3.155	3.0988	3.2431	2.6183	2.5424	2.4351	2.2841	2.2087	2.2273	2.2492	2.249	2.2556	2.1813	2.1667	2.1076	1.9529	1.6491	1.2319	0.8023	0.4799	0.2678	0.1514	0.0928	0.0618	0.0458	0.0363	0.031
		2+6	1.8071	2.0066	2.1629	2.2839	2.3807	2.3864	2.3236	2.3162	2.3633	2.4936	2.608	2.8852	3.3194	3.3593	3.6094	3.5564	3.5627	3.3886	3.2296	2.7398	2.7099	2.5335	2.3631	2.1986	2.121	2.0535	2.0079	1.9292	1.7995	1.6601	1.4862	1.2837	1.0679	0.8493	0.6492	0.4798	0.3444	0.2461	0.1783	0.1292	0.0916	0.0717	0.055
		2+7	2.1066	2.4126	2.5825	2.7883	2.7174	2.5571	2.2446	2.0051	1.8604	1.8872	2.1591	2.5822	3.1628	3.83	4.3476	4.2098	3.9308	3.529	3.6708	2.4283	2.1817	1.7288	1.1692	0.6777	0.3667	0.1834	0.0865	0.0426	0.0216	0.0133	0.0088	0.0074	0.006	0.0064	0.0061	0.0068	0.008	0.0107	0.0143	0.0151	0.0142	0.0162	0.0141
		2+9	2.0384	2.3051	2.4928	2.4347	2.3378	2.1758	1.9603	1.8147	1.7155	1.706	1.7849	1.933	2.1479	2.3668	2.6182	2.7837	2.804	2.8135	2.7001	2.4139	2.2187	1.9408	1.7033	1.5664	1.5635	1.6193	1.6533	1.6511	1.6419	1.6628	1.6613	1.5669	1.3047	0.9493	0.6081	0.347	0.1839	0.0988	0.059	0.0401	0.0282	0.0255	0.0217
		20+21	1.2962	1.4689	1.606	1.7409	1.8777	1.9797	2.019	1.9966	1.9369	1.8855	1.8826	1.9363	2.076	2.291	2.5912	2.7696	2.8203	2.8921	2.8014	1.9697	1.432	0.8063	0.3783	0.1498	0.0584	0.0286	0.017	0.0134	0.0115	0.0103	0.0093	0.0085	0.008	0.0079	0.0085	0.0092	0.0115	0.0136	0.0169	0.0167	0.0169	0.016	0.0157
		21+22	1.6118	1.9141	2.1438	2.3191	2.455	2.4654	2.3778	2.2404	2.1563	2.0469	1.9911	1.9989	2.0784	2.285	2.5595	2.7254	2.8884	2.9511	2.8817	1.981	1.4474	0.8266	0.4011	0.168	0.0701	0.0354	0.0211	0.0163	0.0138	0.0122	0.011	0.01	0.0096	0.0095	0.0097	0.0104	0.0123	0.015	0.0177	0.0184	0.0182	0.0173	0.0168
		22+27	1.5729	1.7094	1.9813	2.307	2.5483	2.6865	2.6406	2.5725	2.4559	2.2677	2.0105	1.7943	1.6828	1.7168	1.8626	2.132	2.4959	2.9278	3.4418	2.7322	2.7079	2.7468	2.6929	2.6704	2.7202	2.6226	2.5452	2.5889	2.4598	2.3225	1.8727	1.2764	0.7532	0.4131	0.2144	0.1161	0.0696	0.0489	0.0404	0.0339	0.0298	0.027	0.0247
		22+28	1.3285	1.5702	1.8053	1.9472	1.9352	1.8156	1.6307	1.4411	1.2768	1.1174	0.9761	0.8786	0.8406	0.8726	0.9663	1.094	1.2373	1.3665	1.452	1.4579	1.4467	1.3869	1.2681	1.0876	0.8826	0.6848	0.5046	0.3638	0.2512	0.1682	0.113	0.0777	0.0562	0.0434	0.0355	0.0309	0.0285	0.0283	0.0289	0.0274	0.0256	0.0244	0.0233
		24.1+37.3	1.8689	2.2055	2.5314	2.9109	3.1266	3.0775	3.0314	2.7472	2.5724	2.3358	2.1308	1.9021	1.6816	1.5135	1.426	1.421	1.4791	1.5665	1.6553	1.6903	1.7362	1.7373	1.6918	1.6016	1.4872	1.3552	1.2089	1.0714	0.9259	0.7857	0.6554	0.5358	0.4303	0.3408	0.2636	0.2023	0.1543	0.1187	0.0919	0.0709	0.0549	0.0442	0.0356
		24.1+37.3+42.2	2.2128	2.5291	3.1992	3.1474	3.2603	3.9605	3.4428	3.1749	3.1062	3.0278	3.248	3.2863	3.1287	3.1746	3.4297	3.4459	3.838	3.4591	3.1212	2.4157	2.1169	1.9013	1.7463	1.6226	1.4967	1.3664	1.2199	1.0844	0.9408	0.7999	0.6678	0.5462	0.4382	0.3468	0.2687	0.2064	0.1571	0.121	0.0942	0.0733	0.056	0.0456	0.0374
		24.1+42.2	1.6363	1.9819	2.3877	2.5452	2.7357	2.7167	2.6043	2.4237	2.2866	2.2217	2.2331	2.2299	2.2495	2.319	2.3222	2.156	1.9475	1.7731	1.4823	0.9232	0.4765	0.2153	0.0958	0.0432	0.0217	0.0134	0.0093	0.0082	0.0073	0.0067	0.0063	0.0057	0.0061	0.0062	0.006	0.007	0.0088	0.0115	0.0146	0.0144	0.0149	0.0149	0.0138
		24.3+43.3	1.9264	2.1256	2.4058	2.5036	2.6984	2.8081	2.7814	2.8561	2.8293	2.7135	2.5829	2.1655	1.6401	1.1411	0.7286	0.4444	0.2555	0.1429	0.0794	0.0429	0.0233	0.0136	0.0088	0.0059	0.0048	0.0046	0.004	0.0037	0.0037	0.0034	0.0035	0.0034	0.0033	0.0036	0.0039	0.0048	0.0065	0.01	0.0134	0.0139	0.0138	0.0135	0.0124
		3 .1	0.4714	0.442	0.4237	0.4071	0.3929	0.389	0.3965	0.4176	0.4535	0.5137	0.603	0.7214	0.8718	1.0318	1.1945	1.3223	1.3943	1.3848	1.2846	1.1073	0.9437	0.7994	0.678	0.5614	0.4496	0.3485	0.2562	0.1827	0.1209	0.0755	0.0487	0.0335	0.0253	0.021	0.0184	0.017	0.0176	0.0198	0.0223	0.0218	0.021	0.0201	0.0185
		3 .3	0.7974	0.7437	0.7169	0.6892	0.6646	0.6576	0.6711	0.7065	0.7672	0.8681	1.0201	1.2209	1.4751	1.7483	2.0318	2.2415	2.3487	2.3335	2.1639	1.7861	1.5441	1.3094	1.1122	0.9202	0.7348	0.5636	0.407	0.2839	0.1838	0.1131	0.0717	0.0483	0.0355	0.0282	0.0237	0.0214	0.0207	0.0221	0.0241	0.0236	0.0227	0.0218	0.0201
		3+12	0.8835	0.7753	0.7538	0.7535	0.7511	0.7489	0.7663	0.8283	0.9705	1.2378	1.6381	2.2723	3.0359	3.3236	3.5662	3.4041	3.6058	3.2175	2.2064	1.4959	1.1841	0.9725	0.8068	0.6566	0.5152	0.3871	0.2703	0.1844	0.1214	0.081	0.0567	0.0424	0.0333	0.0281	0.0241	0.0221	0.0219	0.0225	0.0241	0.0233	0.0225	0.0213	0.0212
		3+4	1.4286	1.4721	1.5105	1.5303	1.5144	1.4904	1.4567	1.455	1.4763	1.5397	1.6326	1.7693	1.9698	2.1493	2.3665	2.5186	2.6617	2.7078	2.5409	2.1188	1.8749	1.6046	1.3598	1.1165	0.8899	0.6711	0.4749	0.3195	0.2033	0.13	0.0843	0.0587	0.0418	0.032	0.0248	0.0214	0.0191	0.0188	0.0207	0.0201	0.0187	0.0194	0.018
		3+5	1.506	1.4014	1.3455	1.2929	1.2483	1.2309	1.2535	1.3086	1.4229	1.6041	1.8693	2.2382	2.7655	3.3714	3.5088	3.5312	3.7334	4.1427	4.0619	2.6424	2.4367	2.2454	1.971	1.6723	1.3764	1.0754	0.8017	0.5684	0.3705	0.2302	0.143	0.0956	0.0675	0.0523	0.041	0.0358	0.0317	0.0313	0.0322	0.0318	0.0282	0.0282	0.0261
		3+5+9	2.1047	2.2269	2.2538	2.1908	2.0531	1.9123	1.7992	1.7255	1.7156	1.7596	1.8434	1.9508	2.0937	2.2757	2.5303	2.7418	3.1107	3.4709	3.4045	2.7171	2.7361	2.7023	2.6155	2.5639	2.5197	2.4248	2.3352	2.2005	2.1093	2.0289	1.9324	1.7329	1.403	1.0227	0.6691	0.414	0.2453	0.149	0.0976	0.0677	0.0508	0.0404	0.034
		3+6	1.7422	1.7509	1.783	1.7995	1.808	1.8412	1.8897	1.9485	2.0563	2.2075	2.359	2.542	2.7606	2.8981	3.2379	3.3696	3.506	3.5977	3.3222	2.8909	2.7364	2.5569	2.4477	2.3177	2.1855	2.047	1.8747	1.7134	1.546	1.3989	1.2406	1.0769	0.9016	0.7284	0.5697	0.4318	0.3209	0.2357	0.175	0.1302	0.0935	0.0742	0.0563
		3+7	2.2881	2.3088	2.458	2.3017	2.1883	2.0347	1.8904	1.8038	1.7905	1.9379	2.3044	2.7744	3.7081	3.8309	4.2705	4.0203	5.03	3.7868	3.9798	2.4693	2.0812	1.6331	1.2641	0.9657	0.7483	0.5581	0.3899	0.2585	0.1616	0.1018	0.0671	0.0478	0.0358	0.0287	0.0244	0.0218	0.0209	0.0223	0.0248	0.0253	0.0227	0.0242	0.0225
		3+9	1.9473	2.0568	2.0779	1.9695	1.8265	1.6637	1.5305	1.4555	1.4212	1.4423	1.4996	1.5874	1.7108	1.8173	1.9875	2.1903	2.3553	2.4922	2.5262	2.3522	2.2591	2.1412	2.0613	1.9669	1.9128	1.8312	1.7058	1.5875	1.5052	1.475	1.4374	1.328	1.1011	0.8091	0.5363	0.3291	0.1925	0.1154	0.075	0.0537	0.0389	0.0336	0.028
		36.2+37.3	0.8834	0.9468	1.0251	1.0933	1.1304	1.1501	1.155	1.1848	1.2979	1.5289	1.8363	2.1554	2.489	2.7541	2.8846	2.8209	2.748	2.6117	2.3838	2.0186	1.853	1.7397	1.6492	1.5588	1.459	1.3479	1.2191	1.0917	0.9531	0.8167	0.6859	0.5634	0.4532	0.3593	0.2787	0.2148	0.1635	0.1256	0.098	0.0763	0.0595	0.0482	0.0394
		36.2+37.3+44.1	1.454	1.7215	2.0128	2.3333	2.5677	2.7396	2.7797	2.7772	2.8265	2.8743	2.9597	3.0136	2.9965	2.9596	2.9401	2.8565	2.7962	2.6405	2.3769	2.0184	1.8483	1.7406	1.6537	1.56	1.4586	1.3487	1.2197	1.0918	0.9533	0.8155	0.6851	0.5618	0.4519	0.3581	0.2769	0.2125	0.1613	0.1234	0.0955	0.0733	0.0564	0.045	0.036
		36.2+44.1	0.9813	1.2804	1.6077	1.9068	2.1147	2.2653	2.3557	2.3628	2.3849	2.3533	2.2969	2.2183	2.1067	1.8905	1.6119	1.4009	1.2293	1.0242	0.7417	0.4402	0.2349	0.1148	0.055	0.0267	0.015	0.0109	0.0079	0.0077	0.0069	0.0064	0.0066	0.0059	0.0062	0.0061	0.0072	0.0077	0.0096	0.0125	0.0156	0.0159	0.0155	0.0159	0.0151
		37.3+40.1	0.9769	0.9708	0.9288	0.8556	0.7956	0.7464	0.7339	0.8066	0.9472	1.1621	1.4461	1.7724	2.1378	2.5029	2.8567	3.0748	3.2253	3.3737	3.3602	2.4537	2.2348	2.0268	1.8646	1.7148	1.5698	1.4157	1.2563	1.1089	0.9579	0.8106	0.6775	0.5555	0.4486	0.3579	0.2794	0.2169	0.1664	0.1284	0.0995	0.0765	0.0585	0.047	0.0372
		37.3+40.1+42.2	1.392	1.43	1.4503	1.4085	1.3449	1.2871	1.2803	1.3691	1.5711	1.9325	2.4409	3.0321	3.8099	3.867	3.9802	3.9902	4.1353	3.9004	3.8882	2.692	2.4603	2.1501	1.9193	1.7234	1.5714	1.4191	1.264	1.1206	0.9688	0.8229	0.6884	0.5646	0.4553	0.3624	0.283	0.2194	0.1686	0.1303	0.1014	0.0786	0.0612	0.0496	0.0397
		37.3+42.2	0.9295	0.948	0.9889	1.0101	0.9984	0.9941	1.0075	1.0418	1.1333	1.3316	1.6268	1.9626	2.365	2.7944	3.0841	3.1993	3.0725	3.3211	3.0753	2.3466	2.0778	1.8472	1.7	1.5601	1.4262	1.2939	1.1512	1.0181	0.8793	0.7462	0.6235	0.512	0.413	0.329	0.2565	0.1984	0.1528	0.1188	0.0931	0.0727	0.0565	0.0459	0.0376
		37.3+44.1	1.1318	1.339	1.5593	1.7756	1.9849	2.111	2.204	2.2052	2.1595	2.0294	1.8037	1.593	1.372	1.2032	1.168	1.2419	1.3683	1.4979	1.6128	1.6616	1.7039	1.7002	1.6561	1.5576	1.4347	1.2987	1.154	1.0181	0.8782	0.7459	0.6239	0.513	0.4147	0.3317	0.2604	0.2031	0.1575	0.1233	0.0976	0.0771	0.061	0.0501	0.0419
		38.3+43.9	1.5868	1.6128	1.7461	2.0308	2.4041	2.688	2.7487	2.8268	2.9128	2.8738	2.7187	2.4454	2.1125	1.8238	1.5866	1.41	1.2706	1.1541	1.0469	0.9153	0.7941	0.6681	0.5469	0.4286	0.3265	0.2439	0.1745	0.1249	0.0864	0.0597	0.0412	0.029	0.0211	0.0165	0.0134	0.0118	0.0128	0.0147	0.0167	0.0172	0.0168	0.0167	0.0157
		38.3+45.3	1.7029	1.7044	1.8117	2.0648	2.3771	2.5618	2.5822	2.7563	2.7068	2.7131	2.4798	2.1609	1.8187	1.5466	1.3463	1.2249	1.1529	1.0949	1.0267	0.9199	0.8096	0.6843	0.5587	0.4366	0.3314	0.2468	0.1761	0.1256	0.0867	0.0591	0.041	0.0281	0.0205	0.015	0.0126	0.0111	0.0118	0.0134	0.0155	0.016	0.0156	0.0153	0.0146
		38.3+46.3	1.2915	1.1404	1.1547	1.4188	1.8778	2.3259	2.5823	2.5633	2.2954	1.8319	1.4097	1.1181	0.9646	0.9443	1.0146	1.1316	1.2745	1.437	1.6113	1.7912	2.0674	2.3562	2.6182	2.6413	2.6582	2.5846	2.5701	2.577	2.5198	2.4116	2.3056	1.8048	1.1352	0.6388	0.3319	0.1724	0.0929	0.0577	0.0434	0.0349	0.0306	0.0285	0.0267
		38.3+9.2	2.186	2.2055	2.178	2.1649	2.2244	2.1972	2.1084	2.0149	1.9716	1.913	1.8131	1.6589	1.5056	1.4286	1.4309	1.4779	1.5397	1.6031	1.645	1.6502	1.6618	1.6826	1.7155	1.7537	1.8202	1.8346	1.7951	1.7404	1.7031	1.6923	1.6324	1.452	1.1331	0.7723	0.4608	0.2559	0.1369	0.0777	0.0504	0.0365	0.029	0.0249	0.0221
		4 .1	0.5616	0.6228	0.6619	0.6801	0.6812	0.6673	0.6409	0.6148	0.6008	0.5874	0.572	0.5606	0.5592	0.5704	0.5881	0.6016	0.6022	0.5888	0.5633	0.5216	0.4723	0.4114	0.3445	0.2725	0.2064	0.1527	0.1076	0.0762	0.0529	0.0368	0.0266	0.0199	0.0159	0.0137	0.0123	0.012	0.013	0.0155	0.0178	0.0183	0.0181	0.0179	0.0163
		4 .3	0.93	1.0371	1.1145	1.1486	1.1509	1.1311	1.0838	1.0398	1.0165	0.9917	0.964	0.9431	0.9403	0.957	0.9858	1.007	1.0072	0.982	0.9376	0.864	0.7831	0.6847	0.5755	0.4553	0.3435	0.2513	0.1751	0.1217	0.0834	0.0572	0.0408	0.0302	0.0234	0.0196	0.0166	0.0158	0.0155	0.0177	0.0203	0.0205	0.0198	0.0198	0.0181
		4+12	1.0862	1.0979	1.1513	1.1913	1.1953	1.1675	1.1264	1.117	1.1923	1.3655	1.6493	2.178	2.9355	3.4256	3.7158	3.4004	3.3154	2.5147	1.4561	0.8848	0.6864	0.5773	0.4813	0.3828	0.2925	0.2187	0.1574	0.1158	0.0852	0.064	0.05	0.0401	0.0329	0.0283	0.0245	0.0225	0.0223	0.0232	0.0249	0.0237	0.0229	0.0218	0.021
		4+13	1.1411	1.2133	1.2675	1.2971	1.2921	1.2759	1.2504	1.2368	1.2417	1.2635	1.302	1.363	1.4544	1.5686	1.7051	1.8296	1.9462	2.0272	2.064	1.9609	1.9318	1.8566	1.7364	1.5757	1.4016	1.2326	1.0673	0.9235	0.7857	0.6605	0.5485	0.4477	0.359	0.2846	0.2204	0.1701	0.1301	0.1012	0.079	0.0615	0.0476	0.039	0.0323
		4+15	0.9605	1.0733	1.1604	1.2281	1.2722	1.2987	1.3131	1.3234	1.3581	1.4168	1.5153	1.6447	1.8047	1.9708	2.0731	2.0721	1.9683	1.802	1.6252	1.3855	1.1776	0.9483	0.7248	0.5171	0.3541	0.2392	0.1558	0.1042	0.07	0.0482	0.0347	0.0261	0.0205	0.0169	0.0148	0.0139	0.0147	0.0161	0.0186	0.0185	0.0184	0.0174	0.0167
		4+21	1.429	1.608	1.6553	1.7035	1.7482	1.7943	1.8016	1.8182	1.8593	1.9524	2.1128	2.3277	2.5725	2.9021	3.3431	3.4775	3.5722	3.7849	3.5444	2.4	2.1269	1.6336	1.1483	0.7859	0.5437	0.3783	0.2545	0.1738	0.1183	0.0813	0.057	0.0421	0.0326	0.0258	0.0216	0.0196	0.0194	0.0214	0.0236	0.0238	0.0225	0.0226	0.0209
		4+22	1.7293	2.0177	2.2922	2.4363	2.5312	2.4752	2.3306	2.186	1.9978	1.7688	1.5069	1.2525	1.0396	0.9094	0.8447	0.8283	0.8324	0.8316	0.8195	0.7794	0.7263	0.6473	0.55	0.437	0.3281	0.2376	0.1623	0.1112	0.0764	0.0532	0.0386	0.0291	0.0232	0.0191	0.0165	0.0149	0.0154	0.018	0.0207	0.0203	0.0198	0.0197	0.0184
		4+32	1.2983	1.424	1.5277	1.5871	1.5988	1.4746	1.3511	1.3037	1.2886	1.2639	1.2196	1.1677	1.128	1.121	1.1516	1.2146	1.3137	1.454	1.6445	1.8516	2.1287	2.4291	2.6531	2.6569	2.6651	2.5818	2.598	2.5374	2.4871	2.3707	2.0011	1.2707	0.6895	0.3716	0.2074	0.128	0.0866	0.0656	0.0529	0.0435	0.0364	0.0324	0.0286
		4+34	1.1388	1.2283	1.2932	1.3017	1.2752	1.229	1.1592	1.1146	1.1268	1.1889	1.2804	1.4091	1.587	1.7816	1.9976	2.22	2.3431	2.3378	2.2954	1.9879	1.7787	1.3987	1.0071	0.6965	0.4934	0.3597	0.2565	0.1845	0.1308	0.0929	0.0675	0.0505	0.0389	0.0309	0.0251	0.0217	0.0205	0.0218	0.0231	0.0223	0.0213	0.0207	0.0197
		4+5	0.9332	1.0014	1.0703	1.1149	1.1336	1.1306	1.1032	1.0793	1.0691	1.0681	1.065	1.0647	1.0822	1.1232	1.1917	1.2652	1.3209	1.3508	1.3519	1.3268	1.3012	1.2555	1.1938	1.1107	1.0203	0.9325	0.8631	0.8151	0.7827	0.7404	0.6546	0.5307	0.3854	0.2578	0.1575	0.0962	0.0593	0.0412	0.0336	0.0292	0.024	0.0228	0.02
		4+6	2.0619	2.1954	2.3476	2.4263	2.5235	2.5265	2.6165	2.5904	2.63	2.6483	2.7022	2.7086	2.6592	2.6864	2.6628	2.6012	2.6057	2.5138	2.5072	2.3613	2.3272	2.3214	2.2685	2.2	2.1358	2.0589	1.9609	1.8582	1.7316	1.5721	1.3946	1.1921	0.9779	0.7738	0.5876	0.4362	0.3139	0.227	0.1636	0.1192	0.0847	0.0647	0.0496
		4+7	2.3315	2.5669	2.573	2.5851	2.5375	2.3409	2.2047	2.0546	1.9892	2.0357	2.2689	2.5407	2.9335	3.2816	3.6045	3.3858	3.5005	3.1327	2.7454	2.0235	1.5734	1.1385	0.7976	0.5332	0.3654	0.2474	0.1686	0.1124	0.0738	0.0525	0.0343	0.0263	0.0188	0.0169	0.0104	0.0108	0.0097	0.0121	0.0138	0.016	0.014	0.0156	0.0137
		4+9	2.108	2.4096	2.4721	2.4084	2.3093	2.1845	1.9853	1.8678	1.7748	1.7128	1.6545	1.5767	1.4873	1.4271	1.3983	1.4047	1.4378	1.4859	1.5377	1.5524	1.568	1.5694	1.5772	1.5845	1.6229	1.655	1.6622	1.6411	1.6165	1.6153	1.6136	1.5336	1.3201	1.0075	0.687	0.4217	0.2412	0.1369	0.0838	0.0555	0.0396	0.0338	0.0292
		43.3+11.2	0.4234	0.5781	0.7615	0.9362	1.0885	1.1841	1.2547	1.3156	1.4109	1.5591	1.7266	1.853	1.8949	1.8004	1.6273	1.3811	0.9851	0.5594	0.2612	0.1027	0.0383	0.0148	0.0065	0.0035	0.0024	0.0026	0.002	0.0018	0.0018	0.0014	0.0017	0.0018	0.0018	0.0018	0.0024	0.0033	0.005	0.0081	0.0116	0.0122	0.0122	0.0111	0.0105
		43.3+38.3	1.2345	1.0693	1.0057	1.1384	1.3617	1.5463	1.6362	1.6755	1.71	1.6983	1.6102	1.4514	1.2873	1.1908	1.1502	1.1388	1.1287	1.1012	1.0427	0.9353	0.8225	0.6978	0.5729	0.4493	0.3415	0.2544	0.1817	0.1283	0.0884	0.0601	0.0414	0.0287	0.0204	0.0157	0.0122	0.011	0.011	0.0135	0.0163	0.0167	0.0167	0.016	0.0149
		43.3+46.3	0.4672	0.6068	0.8184	1.0998	1.4552	1.7795	1.996	1.9724	1.672	1.2236	0.8483	0.611	0.4659	0.3831	0.3334	0.3227	0.362	0.4611	0.628	0.8862	1.2518	1.74	2.2375	2.4737	2.5551	2.5914	2.5329	2.5186	2.426	2.3776	2.219	1.7103	1.0562	0.5892	0.3046	0.1565	0.0839	0.0509	0.0375	0.0302	0.0267	0.0248	0.0234
		43.3+7.2	1.8337	2.0258	2.1065	2.1166	2.0698	1.9671	1.8557	1.7336	1.6863	1.7829	1.9984	2.2741	2.566	2.7615	2.9213	2.8663	2.7957	2.5201	2.0784	1.4509	0.978	0.5746	0.3056	0.1458	0.0672	0.0343	0.0189	0.0129	0.0101	0.0085	0.0076	0.0073	0.0071	0.0071	0.0076	0.0085	0.0098	0.0132	0.016	0.0169	0.0169	0.0164	0.0151
		43.9+45.3	1.4296	1.8624	2.2653	2.4882	2.8135	2.8666	2.9261	3.066	3.0185	2.9915	2.9359	2.7562	2.3305	1.7914	1.2488	0.8259	0.5146	0.3153	0.203	0.1392	0.0999	0.067	0.0414	0.0255	0.0177	0.0144	0.0125	0.0118	0.0106	0.0101	0.0099	0.0089	0.0093	0.0093	0.0095	0.0103	0.0127	0.015	0.0176	0.0182	0.0179	0.0179	0.0163
		46.3+6.2	1.4545	1.5423	1.7163	1.9686	2.3061	2.6001	2.8517	2.8296	2.6429	2.2875	2.0026	1.8654	1.8299	1.8455	1.9005	1.9585	2.0489	2.185	2.3663	2.4681	2.6364	2.7816	2.8075	2.8705	2.8034	2.7351	2.8018	2.7084	2.652	2.6603	2.5386	2.3287	1.8057	1.262	0.8622	0.6024	0.4268	0.3109	0.2311	0.1741	0.1318	0.104	0.0832
		46.3+9.2	1.6504	1.828	2.0302	2.1114	2.2294	2.3319	2.3258	2.1932	1.8615	1.4221	1.0745	0.8549	0.723	0.6585	0.6428	0.6772	0.7672	0.921	1.1469	1.4575	1.861	2.2931	2.5948	2.6757	2.751	2.6917	2.6732	2.7104	2.6076	2.5142	2.44	2.2527	1.7936	1.1784	0.6792	0.3707	0.1959	0.11	0.0704	0.0504	0.0406	0.0355	0.0325
		5 .1	0.1156	0.0969	0.095	0.0979	0.1037	0.1093	0.1131	0.1126	0.1187	0.1245	0.1304	0.1388	0.1586	0.1856	0.2192	0.261	0.3155	0.3824	0.4511	0.5237	0.5998	0.6756	0.7386	0.781	0.7995	0.7965	0.7679	0.7051	0.5963	0.4592	0.3234	0.2093	0.127	0.076	0.0457	0.0299	0.0228	0.0215	0.0217	0.0205	0.0193	0.0175	0.0161
		5 .3	0.1876	0.1578	0.1527	0.1576	0.1664	0.1752	0.1799	0.1819	0.19	0.2001	0.2095	0.2236	0.2539	0.2963	0.3509	0.4171	0.5041	0.6095	0.7195	0.8339	0.9546	1.075	1.1757	1.2391	1.2661	1.2541	1.2052	1.108	0.9467	0.7405	0.5314	0.3522	0.2191	0.1331	0.0796	0.0509	0.0358	0.0304	0.0288	0.0261	0.0239	0.0218	0.0198
		5+6	1.3347	1.3562	1.3946	1.4472	1.5008	1.5562	1.5988	1.6427	1.7057	1.7825	1.8456	1.8936	1.9327	1.9233	1.9006	1.8856	1.8803	1.9265	2.0306	2.0875	2.2316	2.3726	2.4655	2.5841	2.5696	2.5627	2.4312	2.3298	2.1704	1.9214	1.6533	1.3573	1.0687	0.8145	0.6015	0.4355	0.3116	0.2237	0.1637	0.1204	0.0861	0.0675	0.0525
		5+7	1.7374	1.8676	1.8595	1.8044	1.7127	1.5962	1.4674	1.3603	1.3101	1.3984	1.6269	1.9558	2.3822	2.7468	3.2132	3.2794	3.1761	2.9763	2.5042	1.9893	1.5755	1.2201	0.9771	0.8225	0.753	0.7237	0.7171	0.7195	0.7247	0.7193	0.6834	0.61	0.5015	0.3819	0.2625	0.1682	0.1013	0.0638	0.0457	0.0353	0.0275	0.0261	0.0224
		5+9	1.5654	1.6415	1.6901	1.6447	1.5175	1.3837	1.247	1.1452	1.0648	1.0196	0.9776	0.9299	0.869	0.8311	0.8215	0.848	0.9196	1.0316	1.1791	1.3568	1.559	1.7775	1.9858	2.1795	2.3257	2.3846	2.3974	2.291	2.2601	2.1393	1.9552	1.7058	1.3315	0.923	0.5815	0.339	0.1917	0.1134	0.0742	0.0535	0.0397	0.034	0.029
		6 .1	0.9357	0.9698	1.0001	1.0308	1.0588	1.0858	1.1148	1.1493	1.1976	1.2428	1.2827	1.3108	1.3283	1.3228	1.3005	1.2686	1.2384	1.2288	1.239	1.2586	1.2957	1.3385	1.3795	1.4147	1.4301	1.4311	1.3914	1.3264	1.2303	1.1131	0.9801	0.8353	0.6873	0.5491	0.4227	0.3193	0.2357	0.1747	0.1305	0.0968	0.0722	0.0559	0.0435
		6 .3	1.5402	1.6176	1.6855	1.74	1.7912	1.8372	1.883	1.9525	2.0136	2.108	2.1648	2.2059	2.2275	2.2051	2.1592	2.0765	2.01	1.983	2.0023	2.0038	2.0548	2.1215	2.1908	2.2438	2.2653	2.27	2.2083	2.1351	1.9591	1.7996	1.5967	1.3717	1.1256	0.8976	0.6875	0.5153	0.3778	0.2756	0.2016	0.1471	0.1065	0.0803	0.0609
		6+15	1.4307	1.4826	1.5559	1.6292	1.7226	1.7996	1.8863	1.9846	2.0919	2.2409	2.4254	2.6015	2.7697	2.9573	2.9704	2.9442	2.8309	2.6882	2.5557	2.2958	2.2069	2.1175	2.0097	1.9189	1.8599	1.8041	1.7325	1.6424	1.5283	1.3863	1.2323	1.0643	0.8893	0.7217	0.5641	0.4315	0.3233	0.2395	0.1781	0.1315	0.0965	0.0731	0.0566
		6+21	1.8579	1.9755	2.078	2.1076	2.2027	2.311	2.4069	2.5156	2.6432	2.8171	3.0218	3.4992	3.6174	3.8554	3.7002	3.99	3.5981	3.5422	3.4781	2.8326	2.6412	2.4758	2.3029	2.1662	2.1476	2.1399	2.1063	2.0404	1.9222	1.7866	1.5917	1.3502	1.0781	0.8219	0.598	0.4301	0.3055	0.221	0.1625	0.1201	0.0892	0.0697	0.055
		6+9	2.6073	2.5861	3.0006	2.7995	2.8332	2.8184	2.7709	2.605	2.6349	2.6027	2.6028	2.6268	2.4906	2.3952	2.2608	2.146	2.0962	2.072	2.1329	2.1971	2.3732	2.5042	2.7796	2.7061	2.7965	2.8361	2.7811	2.8279	2.6252	2.5641	2.5247	2.3108	1.9776	1.549	1.1146	0.7534	0.4933	0.32	0.2136	0.1452	0.0988	0.0752	0.0575
		7+13	1.9242	2.0075	2.0779	2.0111	1.8718	1.7644	1.6517	1.5528	1.5327	1.6686	1.9552	2.3269	2.7523	3.0984	3.4814	3.6911	3.7049	3.6389	3.2761	2.3627	2.0554	1.7375	1.4779	1.2856	1.1482	1.0376	0.9278	0.8268	0.721	0.6159	0.5163	0.4225	0.3394	0.2677	0.2067	0.1587	0.1213	0.0935	0.074	0.0582	0.0455	0.0369	0.0316
		7+9	2.5015	2.5622	2.842	2.8947	2.7817	2.4944	2.2955	2.0936	1.9852	2.0476	2.2139	2.4842	2.7915	3.1799	3.4165	3.4308	3.3791	3.1149	2.8565	2.1921	1.7868	1.4351	1.2183	1.1342	1.1625	1.243	1.321	1.3601	1.3857	1.4224	1.4598	1.4313	1.2802	1.0071	0.6844	0.4145	0.2269	0.1217	0.0703	0.0444	0.0322	0.0262	0.0234
		8+12	1.869	2.1915	2.499	2.6997	2.8614	2.9479	2.8002	2.7104	2.5929	2.5232	2.547	2.7881	3.0952	3.1919	3.1057	2.9005	2.6614	1.877	0.7858	0.2324	0.0733	0.0351	0.0243	0.02	0.0179	0.0165	0.0144	0.0131	0.0116	0.0102	0.0094	0.0082	0.0078	0.0075	0.0074	0.0084	0.0099	0.0125	0.0153	0.0157	0.0149	0.0151	0.0148
		8+13	1.9909	2.3635	2.7156	2.8081	2.9061	2.9643	2.8898	2.6639	2.5238	2.3188	2.1015	1.8658	1.6243	1.433	1.3153	1.2795	1.2984	1.3511	1.4182	1.456	1.4875	1.4895	1.4479	1.3716	1.2703	1.1591	1.0342	0.9141	0.7893	0.668	0.5564	0.4543	0.3635	0.2871	0.2217	0.1706	0.13	0.1	0.0783	0.0608	0.0471	0.0381	0.0318
		8+9	2.3575	2.5673	2.8681	2.984	3.1037	3.2682	3.1411	3.1586	2.9985	2.7503	2.4812	2.1448	1.7505	1.3747	1.048	0.8166	0.676	0.6216	0.6375	0.7049	0.8062	0.9261	1.0639	1.2318	1.4154	1.5613	1.631	1.6627	1.6752	1.7055	1.6851	1.5347	1.2295	0.8633	0.5274	0.2948	0.1555	0.085	0.0532	0.0367	0.0285	0.0243	0.023
		9+12	1.6502	1.6773	1.7204	1.6521	1.5362	1.4044	1.2734	1.197	1.2252	1.3774	1.6407	2.141	2.8384	3.1957	3.6633	3.5749	3.2323	2.4653	1.3849	0.9267	0.8795	0.9655	1.0942	1.2577	1.4213	1.5239	1.5521	1.5462	1.5501	1.5617	1.5323	1.3694	1.0627	0.7218	0.4275	0.236	0.1255	0.0712	0.0472	0.0339	0.0273	0.024	0.0223
		9+15	1.5853	1.7393	1.8011	1.7514	1.6619	1.5594	1.4622	1.3915	1.3689	1.3945	1.4565	1.5386	1.6287	1.7128	1.7697	1.7565	1.6801	1.6042	1.5449	1.4779	1.4291	1.3847	1.3728	1.4144	1.496	1.5534	1.5616	1.5483	1.5498	1.5706	1.5371	1.3799	1.0795	0.7395	0.4434	0.2473	0.1318	0.0739	0.0475	0.0336	0.0267	0.0231	0.022
		1.1+18+20+21	2.1046	2.4835	3.0112	3.0354	3.2944	3.5996	3.4517	3.4497	3.5001	3.6076	3.5647	3.3821	3.3625	3.4048	3.5104	3.2986	3.2897	3.3698	3.3929	2.3837	2.0275	1.5062	1.1354	0.928	0.8266	0.752	0.6578	0.5476	0.4231	0.31	0.2256	0.1688	0.134	0.1116	0.0946	0.0788	0.0647	0.0528	0.0433	0.0355	0.0295	0.0263	0.0237
