# Supplementary material for: Machine Learning Spectroscopy Using a 2-Stage, Generalized Constituent Contribution Protocol
Source: Research (Wash D C). 2023 Apr 20;6:0115. doi: 10.34133/research.0115 (PMC10243197; doi:10.34133/research.0115)
Supplement: Supplementary 1 — Supplementary Text Tables S1 to S4 Figs. S1 and S2 [file research.0115.f1.zip › reaults of mixed spectral.xlsx]

## Sheet: Sheet1
Number	MAE	R2	Absorbance(360nm)	Absorbance(370nm)	Absorbance(380nm)	Absorbance(390nm)	Absorbance(400nm)	Absorbance(410nm)	Absorbance(420nm)	Absorbance(430nm)	Absorbance(440nm)	Absorbance(450nm)	Absorbance(460nm)	Absorbance(470nm)	Absorbance(480nm)	Absorbance(490nm)	Absorbance(500nm)	Absorbance(510nm)	Absorbance(520nm)	Absorbance(530nm)	Absorbance(540nm)	Absorbance(550nm)	Absorbance(560nm)	Absorbance(570nm)	Absorbance(580nm)	Absorbance(590nm)	Absorbance(600nm)	Absorbance(610nm)	Absorbance(620nm)	Absorbance(630nm)	Absorbance(640nm)	Absorbance(650nm)	Absorbance(660nm)	Absorbance(670nm)	Absorbance(680nm)	Absorbance(690nm)	Absorbance(700nm)	Absorbance(710nm)	Absorbance(720nm)	Absorbance(730nm)	Absorbance(740nm)	Absorbance(750nm)	Absorbance(760nm)	Absorbance(770nm)	Absorbance(780nm)
18+20	0.174521	0.89432	0.773515	0.882411	1.02416	1.21087	1.41626	1.56399	1.66155	1.67964	1.62374	1.51517	1.35096	1.13583	0.886665	0.745697	0.615811	0.653816	0.636325	0.822436	0.935639	1.02189	1.10754	1.19449	1.22418	1.18139	1.09466	0.976954	0.864731	0.770738	0.677284	0.581955	0.469356	0.311403	0.15956	0.0668361	0.0245711	0.0134222	0.0136182	0.0175306	0.0209231	0.0215111	0.0211093	0.0202977	0.0191669
18+21	0.121782	0.980227	0.95214	0.97709	0.98754	1.0492	1.05806	1.04261	1.01289	0.98535	1.01888	1.12481	1.31061	1.57568	1.9702	2.35133	2.73103	2.95872	3.18084	3.28096	3.26331	2.54829	2.33367	2.07025	1.77814	1.49644	1.25543	1.0203	0.8105	0.63955	0.48948	0.35316	0.21658	0.0869	0.00752	-0.01373	-0.00947	0.00236	0.01143	0.01829	0.02235	0.02321	0.0218	0.02169	0.0199
20+21	0.189439	0.95392	1.24947	1.38224	1.50102	1.61668	1.65994	1.67067	1.61478	1.59217	1.60765	1.66796	1.78783	1.95684	2.18116	2.36075	2.51239	2.53386	2.53459	2.38949	2.13579	1.57425	1.32873	1.07615	0.83608	0.62841	0.46235	0.3192	0.19435	0.09734	0.02436	-0.03599	-0.08256	-0.10679	-0.0997	-0.07304	-0.04657	-0.025	-0.01005	0.00127	0.0091	0.01277	0.01394	0.01516	0.01471
（18+20）+21	0.148777	0.977079	1.68717	1.83131	1.96521	2.09119	2.11958	2.12624	2.0366	1.96536	1.95531	1.95285	2.02431	2.1637	2.42499	2.67837	2.96899	3.09681	3.30669	3.3417	3.38899	2.64735	2.3829	2.03835	1.68173	1.35686	1.10307	0.8786	0.689082	0.539852	0.398399	0.277441	0.16576	0.0895685	0.0606452	0.0623824	0.0689039	0.0707377	0.0654539	0.0583204	0.0510133	0.0433954	0.0350733	0.0312831	0.0263269
（18+21）+20	0.163144	0.970177	1.74053	1.903	2.05415	2.20681	2.23781	2.2407	2.15046	2.07332	2.05135	2.03056	2.07238	2.1789	2.40007	2.64004	2.91435	3.04767	3.24528	3.30672	3.33881	2.60586	2.3236	1.96276	1.59161	1.25896	1.00057	0.775529	0.588401	0.442607	0.30783	0.192676	0.0855936	0.016412	0.00176685	0.0212603	0.0420719	0.0535514	0.0543401	0.0510782	0.0460636	0.0399997	0.0327579	0.0295167	0.0250102
（20+21）+18	0.153991	0.97327	1.46624	1.56791	1.66726	1.7635	1.78454	1.7729	1.71488	1.67119	1.71485	1.8123	1.99973	2.26627	2.64561	2.96498	3.28771	3.40282	3.5578	3.50436	3.3972	2.58871	2.2911	1.93562	1.58385	1.2713	1.02341	0.808062	0.621648	0.469963	0.329598	0.209666	0.105572	0.0462014	0.0379702	0.0578423	0.0751379	0.0808864	0.0757062	0.0669766	0.05765	0.0482009	0.0385041	0.0335552	0.0279132
（18+20+21）+1.1	0.241013	0.958921	2.69829	3.01479	3.34519	3.59173	3.66863	3.71281	3.5687	3.44485	3.35673	3.17445	3.04651	2.96667	2.9761	2.99177	3.10921	3.08931	3.2602	3.21194	3.32004	2.60893	2.31782	1.93004	1.55913	1.22989	1.00071	0.81689	0.67093	0.56673	0.44357	0.34703	0.25819	0.21213	0.20392	0.20292	0.19086	0.16718	0.13714	0.10931	0.08651	0.0678	0.05091	0.0426	0.03389
