# Supplementary material for: Machine Learning Spectroscopy Using a 2-Stage, Generalized Constituent Contribution Protocol
Source: Research (Wash D C). 2023 Apr 20;6:0115. doi: 10.34133/research.0115 (PMC10243197; doi:10.34133/research.0115)
Supplement: Supplementary 1 — Supplementary Text Tables S1 to S4 Figs. S1 and S2 [file research.0115.f1.zip › results of UV spectrum.xlsx]

## Sheet: Sheet1
Molecule_ID	SMILES	MAE	MSE	H	λ	S	230	233	236	239	242	245	248	251	254	257	260	263	266	269	272	275	278	281	284	287	290	293	296	299	302	305	308	311	314	317	320	323	326	329	332	335	338	341	344	347	350	353	356
FLUOROURACIL	O=c1[nH]cc(F)c(=O)[nH]1	0.0674823	0.00883166	0.609952	272.58	11.5022	0.971018	0.629292	0.482131	0.409755	0.377353	0.370575	0.376774	0.373872	0.411288	0.426381	0.4633	0.493666	0.516074	0.527028	0.503649	0.499415	0.465104	0.438631	0.385088	0.350046	0.311357	0.262711	0.230506	0.200879	0.172528	0.148296	0.120563	0.102515	0.0906538	0.0719623	0.0590728	0.0549385	0.040395	0.0387511	0.0343096	0.0326032	0.0359685	0.030082	0.0322037	0.0280169	0.0236403	0.0268575	0.0224649
PHTHALYLSULFACETAMIDE	CC(=O)NS(=O)(=O)c1ccc(NC(=O)c2ccccc2C(=O)O)cc1	0.0874681	0.0224501	0.701968	265.96	13.8989	0.91964	0.646903	0.547139	0.522783	0.532306	0.551063	0.573325	0.582525	0.597889	0.60529	0.613381	0.624932	0.615012	0.609196	0.588188	0.58574	0.564792	0.55666	0.524047	0.489012	0.443459	0.384738	0.334456	0.281625	0.229787	0.188534	0.145801	0.113381	0.091247	0.0675343	0.0535018	0.040732	0.0311141	0.0277741	0.0220286	0.0179844	0.0144301	0.00909669	0.00783213	0.00776967	0.00443968	0.00567062	0.00111345
CINCHOPHEN	O=C(O)c1cc(-c2ccccc2)nc2ccccc12	0.0904497	0.0184835	0.552917	264.923	11.5631	0.996391	0.734376	0.640587	0.602259	0.595667	0.581188	0.557647	0.504232	0.47307	0.417362	0.368621	0.332463	0.294496	0.267275	0.222273	0.221265	0.193276	0.16684	0.151254	0.152864	0.152971	0.145966	0.146347	0.156194	0.164431	0.171822	0.170284	0.177359	0.188223	0.18139	0.176508	0.181231	0.167185	0.168043	0.155248	0.153313	0.148171	0.126211	0.130378	0.115715	0.10109	0.0973201	0.087649
DAIDZEIN	O=c1c(-c2ccc(O)cc2)coc2cc(O)ccc12	0.0260909	0.000962864	0.50469	267.334	10.7924	0.980039	0.603439	0.453947	0.386709	0.373209	0.36775	0.368347	0.345333	0.339204	0.319583	0.310589	0.315157	0.300465	0.294249	0.267792	0.2797	0.266259	0.244195	0.232098	0.2242	0.210397	0.191531	0.178419	0.168451	0.159001	0.156219	0.145132	0.138105	0.139301	0.133194	0.129639	0.133128	0.129285	0.134304	0.129704	0.131298	0.131024	0.119354	0.120341	0.116606	0.10388	0.10246	0.0909452
BENZOYLPAS	O=C(Nc1ccc(C(=O)O)c(O)c1)c1ccccc1	0.0867247	0.0133872	0.483358	272.864	11.1323	1.03887	0.706045	0.569847	0.50114	0.466583	0.437067	0.412214	0.365541	0.347266	0.312498	0.291861	0.28573	0.274537	0.271874	0.254575	0.27258	0.266481	0.264449	0.254214	0.250149	0.243871	0.224008	0.213209	0.200848	0.18988	0.183279	0.166061	0.157914	0.1535	0.141037	0.13118	0.128544	0.114116	0.11382	0.10218	0.0994895	0.0929402	0.0791496	0.0771987	0.0696637	0.0581805	0.0563305	0.0441765
DIPTERYXIN	COc1ccc(-c2coc3c(O)c(O)c(OC)cc3c2=O)cc1	0.0479381	0.00353421	0.372301	274.402	9.81264	1.03013	0.621636	0.443644	0.353717	0.321615	0.300603	0.28929	0.264845	0.264846	0.253419	0.250839	0.267277	0.264011	0.269092	0.251213	0.264782	0.252482	0.230083	0.216283	0.206318	0.188288	0.172943	0.163458	0.159904	0.152857	0.15482	0.147038	0.138594	0.137612	0.129959	0.125513	0.123502	0.1211	0.125184	0.123903	0.123777	0.125583	0.115823	0.116079	0.115548	0.103045	0.102395	0.0917129
3-HYDROXYFLAVONE	O=c1c(O)c(-c2ccccc2)oc2ccccc12	0.0542814	0.00458146	0.29377	265.49	7.35858	1.02387	0.622708	0.447482	0.355375	0.31657	0.287788	0.267805	0.231448	0.22203	0.195475	0.184004	0.187974	0.182851	0.185451	0.170823	0.191374	0.187517	0.179708	0.17405	0.174434	0.168029	0.154388	0.144983	0.137338	0.127116	0.12151	0.106651	0.0952569	0.0898183	0.0769814	0.0682299	0.0641716	0.0545126	0.0565172	0.0531612	0.0531206	0.0558939	0.0472241	0.0530564	0.0547044	0.0490158	0.0538944	0.0496179
MEFENAMIC ACID	Cc1cccc(Nc2ccccc2C(=O)O)c1C	0.103989	0.0205724	0.487131	265.225	9.96036	1.00222	0.691106	0.567434	0.511508	0.48725	0.462065	0.434232	0.383696	0.353419	0.30712	0.275304	0.25706	0.236337	0.227686	0.205949	0.216149	0.2071	0.207957	0.198287	0.199913	0.195779	0.182237	0.177133	0.172829	0.165197	0.161832	0.151001	0.143794	0.141747	0.128843	0.120122	0.113253	0.100702	0.0954435	0.0848375	0.0765484	0.070986	0.0567409	0.0537924	0.0464613	0.0373907	0.0362032	0.0284369
SULFAPYRIDINE	Nc1ccc(S(=O)(=O)Nc2ccccn2)cc1	0.0543481	0.00603603	0.704351	262.938	13.0185	0.940318	0.66135	0.573163	0.557535	0.565548	0.580178	0.590647	0.573857	0.579175	0.55825	0.550276	0.53898	0.511453	0.486403	0.435343	0.419334	0.377624	0.353447	0.305945	0.2774	0.246574	0.202517	0.17488	0.149734	0.128286	0.112219	0.0921768	0.0854544	0.0874571	0.0767914	0.0731645	0.0787218	0.0695549	0.0728498	0.0655301	0.0670964	0.0668251	0.0600647	0.0625705	0.0537497	0.0472861	0.0464961	0.0390078
CHLORMIDAZOLE	Cc1nc2ccccc2n1Cc1ccc(Cl)cc1	0.0718443	0.0114637	0.446488	260.37	8.90944	0.951669	0.614558	0.483028	0.430701	0.414438	0.407261	0.393814	0.36442	0.355436	0.318669	0.300929	0.287884	0.271857	0.26217	0.224884	0.218313	0.184502	0.167724	0.134725	0.119948	0.104651	0.0852333	0.0769249	0.0733883	0.0698652	0.0704596	0.0630547	0.0626372	0.0686591	0.0605265	0.056267	0.0557342	0.0439827	0.0441458	0.0359007	0.0342292	0.0340764	0.0278672	0.031293	0.0264713	0.0235376	0.0275476	0.0269121
2,3,4-TRIHYDROXY-4'-ETHOXYBENZOPHENONE	CCOc1ccc(C(=O)c2ccc(O)c(O)c2O)cc1	0.0763943	0.00970488	0.542895	281.335	12.8818	1.0008	0.643344	0.471928	0.365549	0.316924	0.287971	0.271442	0.248637	0.256443	0.249131	0.254144	0.276253	0.294819	0.319006	0.322535	0.362261	0.367517	0.357658	0.360033	0.360994	0.354738	0.338344	0.324219	0.310873	0.297133	0.286702	0.263704	0.250916	0.242312	0.225345	0.209997	0.201174	0.18078	0.175569	0.157404	0.150624	0.140815	0.119032	0.117769	0.108132	0.0939055	0.0930923	0.0830022
FENBENDAZOLE	COC(=O)Nc1nc2ccc(Sc3ccccc3)cc2[nH]1	0.130518	0.0251299	0.50932	280.543	11.9413	0.992931	0.644106	0.50583	0.439333	0.414032	0.402209	0.396477	0.369521	0.376732	0.356872	0.349935	0.34595	0.338305	0.328882	0.294067	0.296061	0.268271	0.241796	0.214235	0.201382	0.191211	0.16945	0.159124	0.15243	0.15042	0.148105	0.137337	0.139653	0.145473	0.137113	0.130895	0.138576	0.122474	0.124648	0.111004	0.111969	0.108514	0.0916354	0.095061	0.0831415	0.0713719	0.0702938	0.0597372
NORDIHYDROGUARETIC ACID	CC(Cc1ccc(O)c(O)c1)C(C)Cc1ccc(O)c(O)c1	0.0694259	0.00714494	0.288895	286.347	9.53721	1.04961	0.63327	0.432229	0.309955	0.250316	0.213613	0.194996	0.17491	0.198169	0.197966	0.200753	0.226842	0.250441	0.26809	0.260365	0.278425	0.259422	0.221384	0.210983	0.19353	0.189464	0.177919	0.168901	0.164753	0.167927	0.173818	0.160195	0.160878	0.16153	0.149872	0.140683	0.141496	0.115144	0.11935	0.0971212	0.101108	0.0921412	0.0706682	0.0766657	0.0719541	0.0585186	0.0613259	0.0525067
PIPEMIDIC ACID	CCn1cc(C(=O)O)c(=O)c2cnc(N3CCNCC3)nc21	0.115628	0.0255255	0.960095	273.113	17.6001	0.922678	0.676857	0.579116	0.557693	0.568778	0.580286	0.591449	0.606211	0.629848	0.652543	0.683469	0.720513	0.725134	0.734922	0.712265	0.67979	0.621743	0.57201	0.508095	0.448893	0.381668	0.325518	0.288427	0.265496	0.235731	0.223219	0.212298	0.19368	0.188708	0.17784	0.176902	0.160622	0.168626	0.164337	0.174625	0.161596	0.16409	0.152065	0.136726	0.131756	0.116725	0.106736	0.0960024
KHELLIN	COc1c2occc2c(OC)c2c(=O)cc(C)oc12	0.178077	0.0665333	1.00739	265.75	17.6493	0.695235	0.486913	0.431734	0.452062	0.543092	0.640783	0.738467	0.817395	0.87924	0.935315	0.975213	1.00828	0.99113	0.959918	0.884157	0.812645	0.713501	0.591074	0.511887	0.43194	0.344944	0.270028	0.200306	0.149184	0.102572	0.067294	0.0368241	0.00778643	-0.00262773	-0.0095861	-0.0108818	-0.0038335	0.0121356	0.0313114	0.0533873	0.0714589	0.0957825	0.0977797	0.12218	0.137072	0.134888	0.142639	0.143325
PIRINIXIC ACID	Cc1cccc(Nc2cc(Cl)nc(SCC(=O)O)n2)c1C	0.08804	0.0160821	0.740545	276.923	15.1731	0.951761	0.664559	0.548558	0.497777	0.485749	0.487379	0.498932	0.505319	0.545764	0.564023	0.58391	0.601458	0.613163	0.60692	0.565362	0.524704	0.453013	0.380915	0.317847	0.264761	0.231185	0.195375	0.179832	0.175878	0.18023	0.189344	0.19378	0.20566	0.221221	0.221301	0.221413	0.229111	0.213865	0.209899	0.19273	0.183909	0.173667	0.141532	0.130161	0.111207	0.0870808	0.0757733	0.0567663
NITROXOLINE	O=[N+]([O-])c1ccc(O)c2ncccc12	0.130624	0.0259336	0.699036	275.214	14.2162	0.987752	0.718455	0.63386	0.609832	0.617046	0.616795	0.608163	0.5657	0.546802	0.501813	0.462564	0.430692	0.386072	0.348914	0.287718	0.276847	0.236791	0.196625	0.167367	0.162061	0.152549	0.139093	0.135514	0.144662	0.156006	0.16492	0.167011	0.180909	0.200505	0.202159	0.205237	0.222998	0.218613	0.230028	0.224072	0.231934	0.230789	0.212586	0.219283	0.198862	0.180192	0.170933	0.154872
JUAREZIC ACID	O=C(O)/C=C/C=C/c1ccccc1	0.19565	0.0742932	0.73643	289.721	16.4936	0.963252	0.737476	0.646685	0.59119	0.551351	0.517655	0.486169	0.424877	0.403814	0.360655	0.349905	0.345312	0.348978	0.3588	0.350153	0.376044	0.374665	0.373668	0.366643	0.375984	0.387324	0.379566	0.383413	0.386285	0.391493	0.398447	0.39469	0.400718	0.407591	0.401727	0.394266	0.393624	0.366036	0.351937	0.322608	0.301369	0.280596	0.244529	0.221814	0.192535	0.162985	0.147394	0.122224
QUINOLINIC ACID	O=C(O)c1cccnc1C(=O)O	0.216953	0.0663668	0.944272	276.986	17.9112	0.876589	0.66269	0.580338	0.55337	0.559014	0.568471	0.578223	0.58366	0.593591	0.599582	0.602605	0.610673	0.609994	0.610528	0.598249	0.602927	0.589571	0.583388	0.565871	0.552943	0.524117	0.488218	0.455159	0.425826	0.39823	0.371285	0.345627	0.332249	0.326409	0.313189	0.30485	0.296978	0.284736	0.276556	0.259208	0.248036	0.228918	0.202887	0.190184	0.162173	0.141058	0.123953	0.106128
AMINOPYRINE	Cc1c(N(C)C)c(=O)n(-c2ccccc2)n1C	0.0763633	0.0137661	0.805988	260.373	13.5342	0.924926	0.690465	0.605349	0.584655	0.589198	0.597836	0.602579	0.590672	0.602505	0.595489	0.599738	0.604926	0.597639	0.585919	0.540502	0.499291	0.433782	0.38064	0.315577	0.266367	0.223096	0.179475	0.155245	0.140735	0.124605	0.119175	0.10964	0.100669	0.0991952	0.0871722	0.0814157	0.0750056	0.0648524	0.0600628	0.055111	0.0464743	0.0475116	0.0356225	0.0317784	0.0293089	0.0205619	0.0204905	0.0149911
AKLOMIDE	NC(=O)c1ccc([N+](=O)[O-])cc1Cl	0.0847399	0.0109864	0.627968	276.019	13.0654	1.00128	0.676136	0.543785	0.477642	0.449886	0.434103	0.425245	0.397801	0.408817	0.394277	0.392119	0.397868	0.398387	0.393083	0.359201	0.356225	0.320062	0.280194	0.24584	0.223988	0.210554	0.187476	0.175467	0.170107	0.172368	0.174492	0.164856	0.169991	0.177463	0.17108	0.167167	0.176629	0.158684	0.165134	0.150184	0.155138	0.149551	0.131299	0.133802	0.11938	0.103738	0.0994532	0.0860452
PIPLARTINE	COc1cc(/C=C/C(=O)N2CCC=CC2=O)cc(OC)c1OC	0.115507	0.0238775	0.68058	290.774	16.0365	1.04748	0.751975	0.621058	0.546976	0.50706	0.478851	0.461565	0.424552	0.425712	0.415277	0.423919	0.450575	0.462284	0.480033	0.471752	0.492781	0.480922	0.45782	0.433839	0.411079	0.386602	0.354256	0.331449	0.310615	0.291122	0.281897	0.257218	0.239963	0.226156	0.211359	0.198587	0.192631	0.17817	0.181649	0.174334	0.173695	0.170665	0.159323	0.154156	0.150594	0.133767	0.130609	0.11399
CARBARIL	CNC(=O)Oc1cccc2ccccc12	0.0725689	0.0118518	0.319182	264.809	6.99573	0.967636	0.573392	0.405232	0.326575	0.299465	0.283003	0.266431	0.241715	0.242778	0.219102	0.20628	0.201941	0.192148	0.186167	0.153934	0.148323	0.117632	0.0940107	0.0704672	0.0651462	0.0548842	0.0449408	0.0460123	0.0547741	0.0592492	0.0657763	0.0670978	0.0704639	0.0814263	0.0727571	0.0707386	0.0688788	0.061048	0.0575954	0.0492792	0.0435704	0.0441539	0.0305165	0.0357095	0.0287443	0.0240094	0.0265274	0.0251093
HYDRALAZINE HYDROCHLORIDE	NNc1nncc2ccccc12	0.100851	0.01276	0.745972	268.642	13.9492	0.943889	0.744206	0.6869	0.679964	0.682872	0.675704	0.646968	0.587109	0.551073	0.484358	0.430531	0.389421	0.343282	0.311717	0.253342	0.235299	0.18966	0.160441	0.128963	0.12379	0.11945	0.111607	0.118376	0.134021	0.150681	0.17045	0.17826	0.196011	0.219123	0.219939	0.223943	0.231685	0.219936	0.221309	0.203644	0.199523	0.190353	0.172405	0.17038	0.148952	0.132565	0.12397	0.109794
NICOPHOLINE	O=C(c1cccnc1)N1CCOCC1	0.0706179	0.00870326	0.701149	260.368	11.8272	0.965588	0.756733	0.685691	0.677699	0.684304	0.675646	0.649242	0.596089	0.548192	0.495178	0.448353	0.429482	0.391533	0.374831	0.341569	0.325648	0.296246	0.28195	0.255549	0.235494	0.208509	0.184963	0.170632	0.160898	0.14385	0.142668	0.12991	0.112764	0.104099	0.0887466	0.0828312	0.066142	0.0614219	0.059322	0.054399	0.0473315	0.044106	0.0422669	0.0375062	0.0404005	0.034204	0.0336698	0.0278031
PROPARACAINE HYDROCHLORIDE	CCCOc1ccc(C(=O)OCCN(CC)CC)cc1N	0.0894055	0.0136233	0.56936	282.353	12.4241	0.958524	0.637671	0.479366	0.38484	0.333007	0.301761	0.281041	0.25592	0.271088	0.271156	0.284534	0.312883	0.343657	0.372159	0.376401	0.390858	0.380632	0.36437	0.351778	0.3439	0.33597	0.322076	0.316814	0.313795	0.307526	0.306823	0.295028	0.287177	0.281461	0.261726	0.24845	0.232393	0.204332	0.185808	0.156579	0.134734	0.11807	0.0887235	0.0755523	0.0611787	0.0438615	0.0393434	0.0273816
MEXAMINE	COc1ccc2[nH]cc(CCN)c2c1	0.0796496	0.00940044	0.512439	275.723	10.669	0.981456	0.641954	0.497925	0.4249	0.388781	0.359676	0.331157	0.282876	0.264334	0.226799	0.214768	0.217209	0.21237	0.219802	0.204729	0.221992	0.21335	0.206846	0.196644	0.199457	0.195299	0.184375	0.183085	0.183249	0.180558	0.18331	0.175509	0.170737	0.172188	0.162273	0.15706	0.151874	0.141655	0.1393	0.13087	0.123904	0.121936	0.109921	0.107491	0.100451	0.0904598	0.0896071	0.0803887
o-VERATRALDEHYDE	COc1cccc(C=O)c1OC	0.189254	0.0521049	0.681907	282.671	14.3474	0.945597	0.640821	0.48438	0.387595	0.343044	0.322842	0.311033	0.300602	0.314216	0.320148	0.335904	0.370916	0.40123	0.436724	0.449822	0.492458	0.505721	0.510364	0.509798	0.509505	0.489795	0.466182	0.440113	0.413733	0.383705	0.359537	0.323624	0.297317	0.276318	0.252565	0.232383	0.213033	0.190906	0.181717	0.161091	0.15146	0.137659	0.123508	0.118979	0.108232	0.0960566	0.0941787	0.0858321
IPRONIAZID PHOSPHATE	CC(C)NNC(=O)c1ccncc1	0.179664	0.0845528	0.403742	262.536	7.28391	0.998269	0.625355	0.468864	0.402252	0.375818	0.354446	0.332385	0.297951	0.289426	0.261889	0.237807	0.234701	0.218298	0.208068	0.177616	0.170227	0.143753	0.12608	0.105774	0.0945837	0.0811788	0.0660801	0.0596022	0.0566387	0.0530232	0.0556803	0.0474164	0.0440761	0.0473518	0.0359016	0.0344664	0.031134	0.022575	0.0257926	0.0163953	0.0178436	0.0165067	0.0111351	0.0179366	0.0165275	0.0133781	0.0162601	0.0122112
VANILLIN	COc1cc(C=O)ccc1O	0.0915746	0.0124757	0.640119	280.716	13.5223	0.95464	0.623941	0.462115	0.360979	0.313892	0.294117	0.286741	0.27754	0.298396	0.306221	0.327193	0.360256	0.393578	0.424857	0.430654	0.466026	0.468666	0.46194	0.453442	0.447565	0.43178	0.407473	0.385134	0.362238	0.340972	0.321625	0.290994	0.273546	0.259503	0.240191	0.221865	0.211345	0.187499	0.180704	0.158652	0.152152	0.138596	0.12051	0.117071	0.103238	0.0894946	0.0870869	0.0764666
ACECAINIDE HYDROCHLORIDE	CCN(CC)CCNC(=O)c1ccc(NC(C)=O)cc1	0.168653	0.0836111	0.508534	269.39	9.6885	0.975723	0.623611	0.478092	0.41731	0.392926	0.373904	0.354041	0.319341	0.302082	0.272076	0.253451	0.253602	0.24271	0.242609	0.226063	0.231208	0.219476	0.218634	0.204922	0.196578	0.182544	0.164375	0.152962	0.141513	0.128165	0.12281	0.107819	0.0957679	0.0904712	0.0755791	0.0696187	0.0596652	0.0495423	0.0475067	0.0376313	0.0331089	0.028863	0.0233222	0.0218871	0.0203857	0.0161491	0.0175729	0.0129125
ACEFYLLINE	Cn1c(=O)c2c(ncn2CC(=O)O)n(C)c1=O	0.0838446	0.0121485	0.985804	274.028	17.9122	0.85204	0.537522	0.389176	0.335076	0.340516	0.380907	0.438324	0.529554	0.636219	0.73595	0.828781	0.910808	0.958989	0.987285	0.972498	0.943412	0.882272	0.829129	0.747587	0.668179	0.569959	0.480203	0.40213	0.336348	0.2702	0.214771	0.166661	0.128543	0.105332	0.0817608	0.0709449	0.0546148	0.0552585	0.0561722	0.0652306	0.0658926	0.0710986	0.0701991	0.0733001	0.0697826	0.0672258	0.0659212	0.0658255
PENTOXIFYLLINE	CC(=O)CCCCn1c(=O)c2c(ncn2C)n(C)c1=O	0.100239	0.0160339	0.92071	276.522	16.9568	0.884213	0.556408	0.388189	0.310157	0.29545	0.312839	0.344206	0.409826	0.485549	0.561429	0.62717	0.70448	0.753196	0.794108	0.801368	0.802631	0.773729	0.744508	0.699551	0.644773	0.569663	0.505294	0.441789	0.386699	0.330308	0.286209	0.239256	0.201521	0.17581	0.150895	0.137488	0.114189	0.107559	0.106512	0.103037	0.101681	0.0958841	0.0928559	0.091651	0.0875311	0.0815712	0.0791724	0.0768479
IDEBENONE	COC1=C(OC)C(=O)C(CCCCCCCCCCO)=C(C)C1=O	0.136483	0.0242702	0.664003	268.653	11.9187	0.883029	0.578714	0.463224	0.430674	0.435595	0.446454	0.456681	0.453664	0.43455	0.423962	0.418521	0.432116	0.43262	0.441049	0.439495	0.440772	0.435659	0.444264	0.428784	0.400486	0.367499	0.334172	0.298765	0.258675	0.221888	0.197914	0.166494	0.136058	0.112418	0.0955564	0.0837572	0.066046	0.0559291	0.0525134	0.0415043	0.0367535	0.023951	0.0237563	0.00985429	0.0115701	0.00496692	0.00264115	-0.00428625
DOXOFYLLINE	Cn1c(=O)c2c(ncn2CC2OCCO2)n(C)c1=O	0.130249	0.0368724	1.03293	268.787	17.9423	0.805462	0.57568	0.482636	0.482252	0.530457	0.590074	0.648735	0.726052	0.793144	0.864284	0.917098	0.976047	0.985738	0.98919	0.952707	0.892735	0.811063	0.737579	0.651516	0.560498	0.454491	0.369859	0.295223	0.237046	0.174754	0.133928	0.0967362	0.056377	0.0345442	0.0145919	0.0104633	-0.0104236	0.00152774	0.00637245	0.0223292	0.0239879	0.0341689	0.0419077	0.0447727	0.0552657	0.0551231	0.0560978	0.058632
EVERNINIC ACID	COc1cc(C)c(C(=O)O)c(O)c1	0.106733	0.0163963	0.633663	278.145	13.1105	0.996519	0.681143	0.545298	0.470186	0.430477	0.39892	0.373648	0.333063	0.321459	0.2979	0.291157	0.294119	0.297673	0.30694	0.301076	0.324716	0.326823	0.331736	0.326238	0.332995	0.329589	0.315595	0.310634	0.305349	0.29839	0.292222	0.280565	0.275166	0.273662	0.261939	0.252077	0.24617	0.23143	0.221984	0.205482	0.192221	0.179177	0.15519	0.143651	0.123153	0.104352	0.0940352	0.0763821
PROCARBAZINE HYDROCHLORIDE	CNNCc1ccc(C(=O)NC(C)C)cc1	0.0574784	0.0118344	0.394786	259.45	6.76958	0.948894	0.576639	0.420527	0.351143	0.325713	0.312901	0.301366	0.280088	0.283678	0.264403	0.257276	0.256461	0.253149	0.248938	0.219791	0.208649	0.176443	0.157318	0.127524	0.112402	0.0962075	0.0757513	0.0661316	0.0596642	0.0527394	0.0481273	0.037642	0.0323322	0.0329922	0.0193525	0.0130722	0.00833907	-0.00385949	-0.00645128	-0.015266	-0.0182115	-0.017418	-0.0247141	-0.0181029	-0.0201969	-0.0200355	-0.0141181	-0.0134116
BENURESTAT	O=C(CNC(=O)c1ccc(Cl)cc1)NO	0.0726683	0.0131729	0.44951	260.597	8.14776	0.977516	0.630931	0.491293	0.435432	0.415131	0.404482	0.39336	0.366378	0.366217	0.343653	0.330706	0.329679	0.316303	0.305931	0.269916	0.257189	0.222197	0.200266	0.165911	0.142899	0.11957	0.0908095	0.0743926	0.0591032	0.0453238	0.0391228	0.0228429	0.0137385	0.0114208	-0.00138746	-0.00660636	-0.00924489	-0.0186252	-0.0146648	-0.0207063	-0.0177315	-0.0149999	-0.0151556	-0.00667202	-0.00373337	-0.00346699	0.00325858	0.000970561
N-HYDROXYMETHYLNICOTINAMIDE	O=C(NCO)c1cccnc1	0.0713081	0.00840312	0.598793	265.084	10.6327	0.982791	0.674968	0.55256	0.50523	0.488341	0.475303	0.459041	0.423093	0.413764	0.386747	0.366912	0.36411	0.346518	0.335815	0.302368	0.29467	0.265983	0.246175	0.218331	0.202106	0.181579	0.156481	0.14293	0.132006	0.119998	0.11579	0.101085	0.0924897	0.090731	0.0768252	0.0718342	0.0672483	0.0574357	0.0587272	0.0487833	0.0479661	0.0456839	0.039779	0.0433553	0.0399712	0.0342481	0.0352784	0.0281441
HOMOSALATE	CC1CC(OC(=O)c2ccccc2O)CC(C)(C)C1	0.0509656	0.0041813	0.349735	269.378	7.5338	0.986487	0.559936	0.37774	0.298272	0.262491	0.230839	0.200561	0.16531	0.147967	0.119492	0.10183	0.107709	0.0975287	0.102646	0.0942641	0.104656	0.0999753	0.10595	0.105004	0.109211	0.105036	0.100727	0.104982	0.110256	0.112404	0.12198	0.123932	0.124752	0.134691	0.127598	0.132232	0.124756	0.122973	0.119543	0.109657	0.100492	0.0931705	0.0809297	0.0731674	0.0636588	0.0543615	0.0486601	0.0389948
[truncated: 15 more columns]
