# Supplementary material for: Machine Learning Spectroscopy Using a 2-Stage, Generalized Constituent Contribution Protocol
Source: Research (Wash D C). 2023 Apr 20;6:0115. doi: 10.34133/research.0115 (PMC10243197; doi:10.34133/research.0115)
Supplement: Supplementary 1 — Supplementary Text Tables S1 to S4 Figs. S1 and S2 [file research.0115.f1.zip › Test set of complete UV spectrum.xlsx]

## Sheet: Sheet1
Molecule_ID	SMILES	BalabanJ	BertzCT	Chi0	Chi0n	Chi0v	Chi1	Chi1n	Chi1v	Chi2n	Chi2v	Chi3n	Chi3v	Chi4n	Chi4v	EState_VSA1	EState_VSA10	EState_VSA11	EState_VSA2	EState_VSA3	EState_VSA4	EState_VSA5	EState_VSA6	EState_VSA7	EState_VSA8	EState_VSA9	FractionCSP3	HallKierAlpha	Ipc	Kappa1	Kappa2	Kappa3	LabuteASA	MaxAbsEStateIndex	MaxAbsPartialCharge	MaxEStateIndex	MaxPartialCharge	MinAbsEStateIndex	MinAbsPartialCharge	MinEStateIndex	MinPartialCharge	MolMR	NumAliphaticCarbocycles	NumAliphaticHeterocycles	NumAliphaticRings	NumAromaticCarbocycles	NumAromaticHeterocycles	NumAromaticRings	NumHAcceptors
FLUOROURACIL	O=c1[nH]cc(F)c(=O)[nH]1	3.5239	312.834	6.85337	4.27181	4.27181	4.19838	2.17458	2.17458	1.41986	1.41986	0.773964	0.773964	0.393362	0.393362	17.0662	13.9795	0	0	6.19684	0	0	4.98398	4.98398	0	0	0	-1.39	104.201	5.74141	1.84798	1.04217	48.3593	11.9848	0.325347	11.9848	0.325347	0.707037	0.311156	-1.00116	-0.311156	27.6414	0	0	0	0	1	1	2
PHTHALYLSULFACETAMIDE	CC(=O)NS(=O)(=O)c1ccc(NC(=O)c2ccccc2C(=O)O)cc1	2.20982	935.352	18.6125	13.0155	13.832	11.7032	6.97628	8.45944	4.99092	6.67333	3.10268	4.55163	2.03161	3.02228	27.807	22.8014	0	21.7098	0	6.92374	48.5309	0	4.72209	5.31679	5.10653	0.0625	-3.2	253237	18.1432	7.13773	4.4163	143.088	12.217	0.477621	12.217	0.336	0.0231996	0.336	-3.96484	-0.477621	88.799	0	0	0	2	0	2	5
CINCHOPHEN	O=C(O)c1cc(-c2ccccc2)nc2ccccc12	2.30967	751.049	13.2423	10.0762	10.0762	9.25402	5.94033	5.94033	4.24338	4.24338	3.01614	3.01614	2.10914	2.10914	5.96931	9.90106	0	5.56345	16.5969	5.56345	0	12.1327	48.5309	4.98398	0	0	-2.68	33534.7	11.4127	4.53496	2.06051	109.711	11.3707	0.477622	11.3707	0.335955	0.281901	0.335955	-0.934462	-0.477622	74.1383	0	0	0	2	1	3	2
DAIDZEIN	O=c1c(-c2ccc(O)cc2)coc2cc(O)ccc12	2.25767	800.484	13.4054	9.82973	9.82973	9.14787	5.68924	5.68924	4.20584	4.20584	2.9365	2.9365	1.95725	1.95725	0	15.0076	0	16.9278	22.0961	0	36.595	12.1327	0	0	4.41715	0	-2.75	27964.9	11.3466	4.17029	1.92952	107.725	12.321	0.507966	12.321	0.199993	0.049105	0.199993	-0.17413	-0.507966	71.2496	0	0	0	2	1	3	4
BENZOYLPAS	O=C(Nc1ccc(C(=O)O)c(O)c1)c1ccccc1	2.18508	622.598	13.8281	9.82973	9.82973	9.07539	5.50418	5.50418	3.85723	3.85723	2.52199	2.52199	1.58304	1.58304	11.7188	14.6956	0	11.4706	11.2508	0	18.1991	30.3318	0	5.31679	5.10653	0	-2.82	20242	12.6321	5.22049	2.8951	108.68	11.8351	0.506972	11.8351	0.338972	0.210454	0.338972	-1.22367	-0.506972	69.4613	0	0	0	2	0	2	3
DIPTERYXIN	COc1ccc(-c2coc3c(O)c(O)c(OC)cc3c2=O)cc1	2.25552	924.452	16.5601	12.4915	12.4915	11.0621	6.7533	6.7533	4.85973	4.85973	3.59764	3.59764	2.34652	2.34652	11.499	15.0076	0	22.1475	16.8764	0	19.4393	31.3753	0	0	13.8909	0.117647	-3.15	191795	14.7734	5.56566	2.33748	130.682	12.6755	0.501604	12.6755	0.205445	0.00538804	0.205445	-0.529879	-0.501604	84.3536	0	0	0	2	1	3	6
3-HYDROXYFLAVONE	O=c1c(O)c(-c2ccccc2)oc2ccccc12	2.38314	757.541	12.5352	9.45986	9.45986	8.77086	5.57401	5.57401	3.9711	3.9711	2.80984	2.80984	1.91737	1.91737	5.42879	9.90106	0	11.5098	16.5327	0	0	36.3982	18.1991	0	4.41715	0	-2.55	20929.6	10.5943	4.03587	1.56916	102.931	12.0124	0.501515	12.0124	0.234529	0.207685	0.234529	-0.406756	-0.501515	69.5848	0	0	0	2	1	3	3
MEFENAMIC ACID	Cc1cccc(Nc2ccccc2C(=O)O)c1C	2.40248	590.798	13.121	10.3969	10.3969	8.59222	5.7491	5.7491	4.22321	4.22321	3.03144	3.03144	1.81021	1.81021	5.96931	4.79454	0	5.56345	5.68739	11.2508	5.56345	18.1991	38.1129	5.31679	5.10653	0.133333	-2.29	12394.3	12.1744	4.91841	2.34838	106.089	11.1238	0.477583	11.1238	0.33731	0.276302	0.33731	-0.927402	-0.477583	72.6	0	0	0	2	0	2	2
SULFAPYRIDINE	Nc1ccc(S(=O)(=O)Nc2ccccn2)cc1	2.28551	594.373	12.3031	8.86811	9.68461	8.07732	4.8721	6.35527	3.38951	5.07191	2.09423	3.46486	1.2667	2.27502	10.0233	8.4178	0	10.7133	5.68739	0	30.4623	18.1991	0	9.70607	5.73367	0	-2.08	7471.41	11.4067	4.42318	2.72924	99.3587	11.921	0.398728	11.921	0.262547	0.150327	0.262547	-3.59815	-0.398728	65.8999	0	0	0	1	1	2	4
CHLORMIDAZOLE	Cc1nc2ccccc2n1Cc1ccc(Cl)cc1	2.039	683.285	12.5352	10.0983	10.8542	8.73718	5.90191	6.27987	4.36034	4.79678	3.09936	3.35133	2.16792	2.29391	0	0	0	0	0	22.9085	11.0802	0	37.2556	27.7502	11.6009	0.133333	-1.8	21856	11.2995	4.46496	1.99687	110.842	5.90072	0.32372	5.90072	0.106534	0.769408	0.106534	0.769408	-0.32372	75.024	0	0	0	2	1	3	2
2,3,4-TRIHYDROXY-4'-ETHOXYBENZOPHENONE	CCOc1ccc(C(=O)c2ccc(O)c(O)c2O)cc1	2.33839	631.457	14.6983	10.8293	10.8293	9.54091	6.0569	6.0569	4.11598	4.11598	2.80205	2.80205	1.77694	1.77694	23.0318	20.1141	0	5.56345	17.9198	6.06637	6.06637	24.2655	6.92374	0	4.73686	0.133333	-2.69	32507.3	13.735	5.52284	2.51454	115.241	12.2063	0.504161	12.2063	0.200552	0.0792038	0.200552	-0.706679	-0.504161	72.4799	0	0	0	2	0	2	5
FENBENDAZOLE	COC(=O)Nc1nc2ccc(Sc3ccccc3)cc2[nH]1	1.84236	770.945	14.6565	11.2908	12.1073	10.2415	6.32068	7.13717	4.29606	5.44299	2.83811	3.83561	1.88374	2.76199	6.09324	4.79454	0	0	5.94834	15.9289	12.0053	11.7619	36.3982	32.1543	0	0.0666667	-2.47	101138	13.5102	5.8847	3.16829	125.277	11.1687	0.452572	11.1687	0.41319	0.373807	0.41319	-0.548204	-0.452572	82.6864	0	0	0	2	1	3	4
NORDIHYDROGUARETIC ACID	CC(Cc1ccc(O)c(O)c1)C(C)Cc1ccc(O)c(O)c1	2.0008	594.031	16.2757	12.8219	12.8219	10.3631	7.38213	7.38213	6.00895	6.00895	4.16641	4.16641	2.5379	2.5379	0	20.4261	0	22.998	11.8358	23.9685	12.1327	12.1327	12.1327	13.8475	0	0.333333	-2.36	69045.6	16.0182	6.60217	3.8453	129.855	9.54187	0.50426	9.54187	0.157162	0.0964723	0.157162	-0.107389	-0.50426	85.2792	0	0	0	2	0	2	4
PIPEMIDIC ACID	CCn1cc(C(=O)O)c(=O)c2cnc(N3CCNCC3)nc21	2.16864	779.877	15.6899	12.2428	12.2428	10.6134	7.20653	7.20653	5.1074	5.1074	3.7731	3.7731	2.57423	2.57423	11.3981	9.58907	0	10.9497	18.1403	26.179	12.3937	4.5671	11.8236	15.2847	5.10653	0.428571	-2.48	124916	14.457	5.72185	2.41237	125.958	12.2279	0.477497	12.2279	0.340726	0.236699	0.340726	-1.23585	-0.477497	81.514	0	1	1	0	2	2	7
KHELLIN	COc1c2occc2c(OC)c2c(=O)cc(C)oc12	2.68228	825.071	13.5685	10.7733	10.7733	9.16823	5.7263	5.7263	4.15532	4.15532	3.02849	3.02849	2.28415	2.28415	0	4.79454	0	5.42879	39.1978	0	26.5491	12.9901	0	0	18.308	0.214286	-2.43	33133.7	11.6487	4.04937	1.51033	107.877	12.1868	0.495053	12.1868	0.205803	0.169444	0.205803	-0.169444	-0.495053	70.097	0	0	0	1	2	3	5
PIRINIXIC ACID	Cc1cccc(Nc2cc(Cl)nc(SCC(=O)O)n2)c1C	2.23209	679.264	15.4054	11.5526	13.125	9.9524	6.17886	7.54242	4.41337	5.74312	2.86648	3.89217	1.67614	2.48802	5.96931	4.79454	0	10.906	10.9743	23.0127	5.56345	6.06637	32.0466	15.2847	16.7075	0.214286	-1.79	43902.5	15.5961	6.77744	4.33849	131.32	10.5906	0.480613	10.5906	0.313442	0.107882	0.313442	-0.923506	-0.480613	84.6005	0	0	0	1	1	2	5
NITROXOLINE	O=[N+]([O-])c1ccc(O)c2ncccc12	2.88317	510.383	10.1294	7.04489	7.04489	6.69838	3.91019	3.91019	2.76049	2.76049	1.92205	1.92205	1.3019	1.3019	4.92331	15.2208	0	16.9536	5.38622	0	18.3296	12.1327	0	4.98398	0	0	-2.17	1862.14	8.42924	2.95145	1.14875	78.7799	10.6224	0.505657	10.6224	0.278547	0.0498148	0.278547	-0.496574	-0.505657	50.0622	0	0	0	1	1	2	4
JUAREZIC ACID	O=C(O)/C=C/C=C/c1ccccc1	2.54874	323.203	9.51866	7.05161	7.05161	6.28769	3.91576	3.91576	2.46715	2.46715	1.43816	1.43816	0.868689	0.868689	5.96931	4.79454	0	0	0	11.6395	6.07602	6.07602	36.4079	0	5.10653	0	-1.83	958.583	9.25953	4.93047	3.91375	76.8327	10.0899	0.478074	10.0899	0.327799	0.932674	0.327799	-0.932674	-0.478074	52.2518	0	0	0	1	0	1	1
QUINOLINIC ACID	O=C(O)c1cccnc1C(=O)O	3.26708	300.933	9.13783	5.89019	5.89019	5.6259	3.04261	3.04261	2.00987	2.00987	1.2407	1.2407	0.748305	0.748305	17.6325	9.58907	0	5.56345	0	0	18.3296	0	0	4.98398	10.2131	0	-1.91	475.349	8.18911	2.99667	1.39238	67.2924	10.4229	0.477579	10.4229	0.35489	0.300926	0.35489	-1.33981	-0.477579	38.1556	0	0	0	0	1	1	3
AMINOPYRINE	Cc1c(N(C)C)c(=O)n(-c2ccccc2)n1C	2.73026	578.702	12.577	10.6366	10.6366	8.03658	5.55088	5.55088	4.30456	4.30456	2.97104	2.97104	2.06912	2.06912	0	4.79454	0	5.55927	0	17.0687	0	4.6818	67.9803	0	0	0.307692	-1.97	7726.1	11.5135	4.12514	1.75334	100.687	12.353	0.371681	12.353	0.294716	0.015	0.294716	0.015	-0.371681	70.074	0	0	0	1	1	2	4
AKLOMIDE	NC(=O)c1ccc([N+](=O)[O-])cc1Cl	3.20211	378	10.0081	6.35932	7.11525	6.01974	3.25857	3.63654	2.28551	2.69271	1.42895	1.74166	0.817413	1.08533	10.8305	14.9089	0	16.2735	0	6.06637	12.1327	0	0	0	17.3346	0	-1.62	668.982	9.46787	3.40389	1.94079	78.254	10.6708	0.365553	10.6708	0.270465	0.0123148	0.270465	-0.708428	-0.365553	46.6243	0	0	0	1	0	1	3
PIPLARTINE	COc1cc(/C=C/C(=O)N2CCC=CC2=O)cc(OC)c1OC	2.23342	637.943	16.8196	13.3668	13.3668	11.1001	7.10445	7.10445	4.81116	4.81116	3.41728	3.41728	2.26183	2.26183	0	9.58907	0	11.8144	35.7776	0	38.3813	24.2848	0	0	14.2106	0.294118	-2.76	151080	16.6078	7.48686	3.71383	134.484	12.1111	0.492692	12.1111	0.252944	0.295563	0.252944	-0.35361	-0.492692	85.609	0	1	1	1	0	1	5
CARBARIL	CNC(=O)Oc1cccc2ccccc12	2.46495	488.451	10.6734	8.35795	8.35795	7.30886	4.68374	4.68374	3.1168	3.1168	2.15641	2.15641	1.43559	1.43559	6.09324	4.79454	0	0	5.74951	10.7724	7.04767	6.06637	36.3982	5.31679	4.73686	0.0833333	-2.03	3599.37	9.52216	4.00288	1.9083	87.6679	11.0916	0.41186	11.0916	0.41186	0.452451	0.409697	-0.452451	-0.409697	59.0317	0	0	0	2	0	2	2
HYDRALAZINE HYDROCHLORIDE	NNc1nncc2ccccc12	2.79097	393.685	8.38891	6.35853	6.35853	5.91501	3.58651	3.58651	2.42476	2.42476	1.70718	1.70718	1.13453	1.13453	0	0	0	0	5.81786	10.7724	0	6.19684	24.2655	15.6232	5.84267	0	-1.68	902.114	6.9955	2.74881	0.980779	69.3807	5.26341	0.306454	5.26341	0.170033	0.604722	0.170033	0.604722	-0.306454	47.3481	0	0	0	1	1	2	4
NICOPHOLINE	O=C(c1cccnc1)N1CCOCC1	2.07447	307.158	9.80312	7.84875	7.84875	6.87701	4.64795	4.64795	3.14627	3.14627	2.20678	2.20678	1.43828	1.43828	0	4.79454	0	5.90718	31.8667	0	0	29.4263	0	4.98398	4.73686	0.4	-1.42	2580.41	9.14741	4.19413	1.90445	82.5048	11.8301	0.377774	11.8301	0.255076	0.042963	0.255076	0.042963	-0.377774	50.9595	0	1	1	0	1	1	3
PROPARACAINE HYDROCHLORIDE	CCCOc1ccc(C(=O)OCCN(CC)CC)cc1N	2.52401	445.148	15.6649	13.224	13.224	10.1169	7.53644	7.53644	4.76387	4.76387	3.24228	3.24228	1.9095	1.9095	0	4.79454	0	5.96931	30.2141	26.0551	0	18.1991	6.92374	18.7474	15.2074	0.5625	-1.75	43392.5	17.3019	9.23459	5.63272	126.569	11.9433	0.491445	11.9433	0.337747	0.351021	0.337747	-0.351021	-0.491445	84.7109	0	0	0	1	0	1	5
MEXAMINE	COc1ccc2[nH]cc(CCN)c2c1	2.51809	433.78	9.96626	8.20921	8.20921	6.84687	4.68956	4.68956	3.2641	3.2641	2.38827	2.38827	1.64683	1.64683	0	0	0	0	6.54476	17.687	10.9497	7.1098	24.3959	4.98398	10.4705	0.272727	-1.48	2660.75	9.08983	3.71708	1.46396	82.8705	5.53617	0.496743	5.53617	0.119121	0.670797	0.119121	0.670797	-0.496743	57.6091	0	0	0	1	1	2	2
o-VERATRALDEHYDE	COc1cccc(C=O)c1OC	3.21265	281.102	8.97469	7.03415	7.03415	5.82923	3.49314	3.49314	2.2006	2.2006	1.56037	1.56037	1.0048	1.0048	0	4.79454	0	0	17.0625	6.28616	14.2196	18.1991	0	0	9.47373	0.222222	-1.51	615.032	8.58533	3.75887	1.39315	70.9148	10.5188	0.492844	10.5188	0.170706	0.481481	0.170706	0.481481	-0.492844	44.9335	0	0	0	1	0	1	3
IPRONIAZID PHOSPHATE	CC(C)NNC(=O)c1ccncc1	2.49778	271.448	9.6818	7.74221	7.74221	6.19838	4.15791	4.15791	2.98905	2.98905	1.41688	1.41688	0.785342	0.785342	0	4.79454	0	11.949	5.56345	0	0	24.5264	13.8475	15.8356	0	0.333333	-1.42	895.903	9.66636	4.56774	3.20867	77.3422	11.3477	0.287212	11.3477	0.264991	0.1425	0.264991	-0.1425	-0.287212	49.9749	0	0	0	0	1	1	3
VANILLIN	COc1cc(C=O)ccc1O	3.11616	268.04	8.26758	6.07311	6.07311	5.27439	3.09839	3.09839	2.04914	2.04914	1.33986	1.33986	0.767521	0.767521	0	4.79454	0	5.74951	17.5991	0	25.3089	0	0	0	9.84339	0.125	-1.51	343.176	7.59537	3.05314	1.49037	64.2306	10.2487	0.504254	10.2487	0.160689	0.0399074	0.160689	0.0399074	-0.504254	40.0463	0	0	0	1	0	1	3
ACECAINIDE HYDROCHLORIDE	CCN(CC)CCNC(=O)c1ccc(NC(C)=O)cc1	2.45069	438.937	14.9578	12.4015	12.4015	9.56208	6.94607	6.94607	4.54132	4.54132	3.07547	3.07547	1.87764	1.87764	0	9.58907	0	11.8144	17.7956	19.6343	6.92374	24.2655	0	29.381	0	0.466667	-1.88	24681.2	16.1752	8.32258	5.4016	119.898	11.9194	0.350753	11.9194	0.250826	0.0911749	0.250826	-0.123681	-0.350753	80.8669	0	0	0	1	0	1	3
ACEFYLLINE	Cn1c(=O)c2c(ncn2CC(=O)O)n(C)c1=O	2.90477	720.897	12.7401	9.24527	9.24527	7.93043	4.75823	4.75823	3.64418	3.64418	2.5228	2.5228	1.66257	1.66257	17.2183	14.3836	0	17.7086	0	4.5671	29.5569	0	0	4.98398	5.10653	0.333333	-2.38	7284.82	11.1158	3.57865	1.53439	94.3497	11.8606	0.479915	11.8606	0.331703	0.108333	0.331703	-1.08314	-0.479915	57.8508	0	0	0	0	2	2	7
PENTOXIFYLLINE	CC(=O)CCCCn1c(=O)c2c(ncn2C)n(C)c1=O	2.38162	766.24	14.8614	11.9194	11.9194	9.43043	6.53462	6.53462	4.98519	4.98519	3.36156	3.36156	2.23728	2.23728	0	14.3836	0	17.0323	36.9711	0	22.3853	18.6624	0	4.98398	0	0.538462	-2.18	31844.7	14.2338	5.43907	2.42918	115.015	12.3334	0.331969	12.3334	0.331969	0.117904	0.327863	-0.371273	-0.327863	74.747	0	0	0	0	2	2	7
IDEBENONE	COC1=C(OC)C(=O)C(CCCCCCCCCCO)=C(C)C1=O	2.4092	501.887	17.9494	15.1513	15.1513	11.5781	8.80277	8.80277	6.13033	6.13033	4.42917	4.42917	2.96697	2.96697	0	9.58907	0	29.6917	17.567	32.1041	33.4821	6.92374	0	0	14.5803	0.684211	-1.62	177017	20.4247	11.0253	5.47814	144.268	12.4551	0.489499	12.4551	0.227501	0.0061382	0.227501	-0.256636	-0.489499	92.3968	1	0	1	0	0	0	5
DOXOFYLLINE	Cn1c(=O)c2c(ncn2CC2OCCO2)n(C)c1=O	2.16635	735.459	13.5685	10.6979	10.6979	9.09222	5.93394	5.93394	4.44605	4.44605	3.25379	3.25379	2.20863	2.20863	5.68974	9.58907	0	11.8493	30.9224	4.5671	17.9421	11.6148	0	4.98398	9.47373	0.545455	-1.93	36359.3	12.1217	4.31869	1.79746	107.345	12.1642	0.348356	12.1642	0.331703	0.366756	0.331703	-0.392485	-0.348356	65.907	0	1	1	0	2	2	8
EVERNINIC ACID	COc1cc(C)c(C(=O)O)c(O)c1	3.31036	320.463	10.0081	7.36562	7.36562	6.05775	3.66841	3.66841	2.64357	2.64357	1.73779	1.73779	1.13224	1.13224	5.96931	9.90106	0	11.313	11.313	0	13.1762	12.9901	0	0	9.84339	0.222222	-1.71	665.052	9.37857	3.34661	1.71775	75.3898	10.6414	0.506898	10.6414	0.339249	0.0825926	0.339249	-1.14106	-0.506898	46.3551	0	0	0	1	0	1	3
PROCARBAZINE HYDROCHLORIDE	CNNCc1ccc(C(=O)NC(C)C)cc1	2.59715	332.622	11.9663	10.0021	10.0021	7.63023	5.42597	5.42597	3.92864	3.92864	2.10518	2.10518	1.30994	1.30994	0	4.79454	0	11.949	5.56345	12.1082	0	0	45.1606	16.1684	0	0.416667	-1.39	3549.94	12.6784	6.24878	4.00151	96.4023	11.6414	0.349866	11.6414	0.250974	0.0248836	0.250974	-0.0248836	-0.349866	64.9436	0	0	0	1	0	1	3
BENURESTAT	O=C(CNC(=O)c1ccc(Cl)cc1)NO	2.53964	364.125	11.2591	7.65818	8.41411	7.13023	4.09931	4.47728	2.72455	3.16099	1.64061	1.89259	0.903411	1.0294	11.8144	9.58907	0	6.54476	10.5861	0	17.6128	12.1327	0	5.31679	16.8082	0.111111	-1.59	2286.93	11.4846	5.33022	3.56962	91.0005	11.3605	0.342888	11.3605	0.262217	0.279802	0.262217	-0.683043	-0.342888	53.7144	0	0	0	1	0	1	3
N-HYDROXYMETHYLNICOTINAMIDE	O=C(NCO)c1cccnc1	2.69301	235.456	8.10445	5.81918	5.81918	5.34254	3.13432	3.13432	1.90572	1.90572	1.16334	1.16334	0.670939	0.670939	0	4.79454	0	12.638	5.56345	0	6.19684	18.3296	0	10.3008	5.10653	0.142857	-1.42	380.176	7.68438	3.67628	2.01437	63.8866	10.9336	0.37649	10.9336	0.254111	0.318889	0.254111	-0.353445	-0.37649	38.789	0	0	0	0	1	1	3
HOMOSALATE	CC1CC(OC(=O)c2ccccc2O)CC(C)(C)C1	2.05082	464.817	14.0436	11.8491	11.8491	8.87181	6.86236	6.86236	6.4578	6.4578	3.74423	3.74423	3.20933	3.20933	5.96931	9.90106	0	22.8319	5.91791	19.2625	6.06637	18.1991	0	20.7712	4.73686	0.5625	-1.51	13911.2	13.911	5.23569	3.4915	114.144	12.0692	0.507053	12.0692	0.341685	0.0179462	0.341685	-0.423148	-0.507053	74.1063	1	0	1	1	0	1	3
[truncated: 164 more columns]
