# Supplementary material for: Machine Learning Spectroscopy Using a 2-Stage, Generalized Constituent Contribution Protocol
Source: Research (Wash D C). 2023 Apr 20;6:0115. doi: 10.34133/research.0115 (PMC10243197; doi:10.34133/research.0115)
Supplement: Supplementary 1 — Supplementary Text Tables S1 to S4 Figs. S1 and S2 [file research.0115.f1.zip › Training set of complete UV spectrum.xlsx]

## Sheet: Sheet1
Molecule_ID	SMILES	BalabanJ	BertzCT	Chi0	Chi0n	Chi0v	Chi1	Chi1n	Chi1v	Chi2n	Chi2v	Chi3n	Chi3v	Chi4n	Chi4v	EState_VSA1	EState_VSA10	EState_VSA11	EState_VSA2	EState_VSA3	EState_VSA4	EState_VSA5	EState_VSA6	EState_VSA7	EState_VSA8	EState_VSA9	FractionCSP3	HallKierAlpha	Ipc	Kappa1	Kappa2	Kappa3	LabuteASA	MaxAbsEStateIndex	MaxAbsPartialCharge	MaxEStateIndex	MaxPartialCharge	MinAbsEStateIndex	MinAbsPartialCharge	MinEStateIndex	MinPartialCharge	MolMR	NumAliphaticCarbocycles	NumAliphaticHeterocycles	NumAliphaticRings	NumAromaticCarbocycles	NumAromaticHeterocycles	NumAromaticRings	NumHAcceptors
ESTRAGOLE	C=CCc1ccc(OC)cc1	2.73667	223.133	8.10445	6.70921	6.70921	5.3637	3.60379	3.60379	2.34087	2.34087	1.53909	1.53909	0.928286	0.928286	0	0	0	0	0	12.1703	5.56345	7.1098	30.3415	6.57894	4.73686	0.2	-1.24	380.176	7.86246	3.81428	2.11427	67.3151	5.02148	0.496768	5.02148	0.118378	0.900752	0.118378	0.900752	-0.496768	46.895	0	0	0	1	0	1	1
PENTACHLOROPHENOL	Oc1c(Cl)c(Cl)c(Cl)c(Cl)c1Cl	3.60357	230.203	9.4641	5.33704	9.11668	5.4641	2.66852	4.55834	1.91852	3.80834	1.18663	3.44343	0.593316	1.72172	0	5.10653	0	30.8627	0	0	0	0	0	0	58.0047	0	0.47	416.314	10.5502	3.68573	1.56812	93.742	9.20099	0.504743	9.20099	0.155458	0.00904321	0.155458	-0.36321	-0.504743	53.1568	0	0	0	1	0	1	1
CUELURE	CC(=O)CCc1ccc(OC(C)=O)cc1	2.55701	351.635	11.2591	8.94836	8.94836	7.07539	4.84497	4.84497	3.43961	3.43961	1.95067	1.95067	1.21049	1.21049	0	9.58907	0	11.7526	12.1703	11.9843	6.92374	19.0565	12.1327	0	4.73686	0.333333	-1.64	1948.97	11.4349	5.29268	4.40188	89.0576	10.7601	0.426734	10.7601	0.307524	0.179688	0.307524	-0.327328	-0.426734	56.753	0	0	0	1	0	1	3
IRETOL	COc1c(O)cc(O)cc1O	3.24771	246.138	8.43072	5.90459	5.90459	5.14707	2.93789	2.93789	2.01727	2.01727	1.23861	1.23861	0.793269	0.793269	0	0	0	22.998	0	12.1327	7.1098	0	0	4.73686	15.3196	0.142857	-1.58	255.677	7.52616	2.57404	1.28717	63.2926	9.02718	0.507674	9.02718	0.202566	0.0390741	0.202566	-0.287037	-0.507674	37.9884	0	0	0	1	0	1	4
1-(2-METHOXYPHENYL)PIERAZINE HYDROCHLORIDE	COc1ccccc1N1CCNCC1	2.20193	295.094	9.80312	8.49329	8.49329	6.91501	5.00289	5.00289	3.4089	3.4089	2.54285	2.54285	1.79676	1.79676	0	0	0	0	0	31.9285	5.68739	7.1098	12.1327	22.3494	4.73686	0.454545	-1.22	2595.04	9.33949	4.33031	1.82336	84.6735	5.33647	0.494586	5.33647	0.141655	0.967037	0.141655	0.967037	-0.494586	58.0767	0	1	1	1	0	1	3
BENZYLHYDRAZINE HYDROCHLORIDE	NNCc1ccccc1	2.6149	159.827	6.5271	5.17121	5.17121	4.43185	2.90647	2.90647	1.8665	1.8665	1.14901	1.14901	0.713713	0.713713	0	0	0	0	0	6.54476	5.56345	0	30.3318	5.42579	5.84267	0.142857	-0.86	145.167	6.26285	3.22213	1.83463	54.6562	5.11054	0.271149	5.11054	0.0348203	0.736944	0.0348203	0.736944	-0.271149	37.4691	0	0	0	1	0	1	2
DIMETRIDAZOLE	Cc1ncc([N+](=O)[O-])n1C	3.17379	265.857	7.72361	5.73549	5.73549	4.6259	2.75366	2.75366	1.97974	1.97974	1.38297	1.38297	0.65975	0.65975	4.92331	10.1143	0	5.81786	5.8244	0	10.7639	13.9714	0	4.98398	0	0.4	-1.39	192.473	6.72614	2.09102	0.853732	57.453	10.1798	0.357858	10.1798	0.342122	0.025463	0.342122	-0.458333	-0.357858	34.5994	0	0	0	0	1	1	4
LARIXINIC ACID	Cc1occc(=O)c1O	3.42573	261.251	6.85337	4.91841	4.91841	4.21521	2.48957	2.48957	1.68964	1.68964	1.03111	1.03111	0.506127	0.506127	5.42879	4.79454	0	11.5098	0	0	19.2533	0	0	4.41715	5.10653	0.166667	-1.25	109.738	5.87903	1.93118	0.936851	51.5569	10.5298	0.501796	10.5298	0.226269	0.252315	0.226269	-0.403935	-0.501796	31.3798	0	0	0	0	1	1	3
FLUCYTOSINE	Nc1nc(=O)[nH]cc1F	3.33609	268.76	6.85337	4.38813	4.38813	4.19838	2.20635	2.20635	1.43881	1.43881	0.789059	0.789059	0.394119	0.394119	11.507	9.18495	0	5.81786	0	6.19684	0	0	4.98398	4.98398	5.73367	0	-1.39	104.201	5.74141	1.84798	1.04217	49.5376	12.1411	0.381045	12.1411	0.34655	0.376157	0.34655	-0.713333	-0.381045	29.2281	0	0	0	0	1	1	3
PHTHALYLSULFATHIAZOLE	O=C(O)c1ccccc1C(=O)Nc1ccc(S(=O)(=O)Nc2nccs2)cc1	1.76342	1078.02	19.4409	13.6174	15.2504	12.865	7.52712	9.88994	5.27199	7.84896	3.47858	5.65116	2.23117	4.01991	21.8998	18.0069	0	21.1539	5.68739	11.3368	48.6614	11.4464	0	15.0229	5.10653	0	-3.24	1.40103e+06	18.5481	7.55833	4.3003	158.113	12.3209	0.477621	12.3209	0.336	0.00151397	0.336	-3.79109	-0.477621	100.719	0	0	0	2	1	3	6
SULFAPHENAZOLE	Nc1ccc(S(=O)(=O)Nc2ccnn2-c2ccccc2)cc1	1.9404	871.421	15.5791	11.5474	12.3639	10.5605	6.53973	8.02289	4.63834	6.32074	3.07283	4.44346	1.99918	3.04126	10.0233	8.4178	0	4.89548	11.5052	5.68739	23.0114	18.1991	30.3318	9.82078	5.73367	0	-2.8	145236	14.1505	5.5312	2.79323	127.803	12.4013	0.398728	12.4013	0.262549	0.141215	0.262549	-3.69689	-0.398728	85.2269	0	0	0	2	1	3	5
CURCUMIN	COc1cc(/C=C/C(=O)/C=C(O)/C=C/c2ccc(O)c(OC)c2)ccc1O	2.05321	908.883	19.8112	14.9172	14.9172	12.9223	7.97447	7.97447	5.50081	5.50081	3.58429	3.58429	2.19771	2.19771	5.78324	20.1141	0	17.2582	22.6259	6.07602	38.5044	36.4175	0	0	9.47373	0.0952381	-3.67	881034	19.6521	9.14534	5.67423	156.475	11.9138	0.507819	11.9138	0.181838	0.00881037	0.181838	-0.409742	-0.507819	103.104	0	0	0	2	0	2	6
AMSACRINE	COc1cc(NS(C)(=O)=O)ccc1Nc1c2ccccc2nc2ccccc12	1.85137	1232.82	19.7254	15.4311	16.2476	13.4428	8.64803	10.5394	6.43539	8.18385	4.35212	4.95861	3.18132	3.73644	10.0233	8.4178	0	0	11.4369	39.4364	0	25.3089	48.5309	10.0389	9.72084	0.0952381	-3.32	2.38188e+06	18.0624	7.01152	3.56537	162.775	11.4946	0.494499	11.4946	0.229321	0.439208	0.229321	-3.36574	-0.494499	113.992	0	0	0	3	1	4	5
DERACOXIB	COc1ccc(-c2cc(C(F)F)nn2-c2ccc(S(N)(=O)=O)cc2)cc1F	2.13946	1080.55	19.7672	13.9348	14.7513	12.7017	7.5572	9.10352	5.55518	7.1166	3.80922	4.73845	2.51123	3.02667	27.9599	21.589	0	16.3389	11.2508	12.1327	48.1898	0	0	5.09868	9.87584	0.117647	-2.85	1.10744e+06	18.9267	7.04575	3.8077	152.594	14.0364	0.493687	14.0364	0.281698	0.010559	0.281698	-3.89875	-0.493687	91.8402	0	0	0	2	1	3	5
SULFAQUINOXALINE SODIUM	Nc1ccc(S(=O)(=O)Nc2cnc3ccccc3n2)cc1	1.94736	892.251	14.872	10.8927	11.7092	10.0436	6.14667	7.62983	4.41849	6.10089	2.87789	4.24852	1.84994	2.83586	10.0233	8.4178	0	10.7133	16.7208	0	30.4623	12.1327	12.1327	14.6901	5.73367	0	-2.67	68424.2	13.3194	5.02373	2.77208	121.26	12.2293	0.398728	12.2293	0.26259	0.117276	0.26259	-3.70679	-0.398728	81.2009	0	0	0	2	1	3	5
LOSARTAN	CCCCc1nc(Cl)c(CO)n1Cc1ccc(-c2ccccc2-c2nnn[nH]2)cc1	1.62117	1105.38	20.9241	16.7156	17.4715	14.707	9.97956	10.3575	7.10571	7.46372	5.1396	5.44226	3.55526	3.8146	0	5.10653	0	6.60688	23.2162	47.3407	0	0	22.7662	62.8637	11.6009	0.272727	-3.03	1.20797e+07	20.2512	9.19245	4.12565	179.302	9.76546	0.390021	9.76546	0.179534	0.130322	0.179534	-0.130322	-0.390021	115.924	0	0	0	2	2	4	6
SULISOBENZONE	COc1cc(O)c(C(=O)c2ccccc2)cc1S(=O)(=O)O	2.62939	780.612	15.621	10.9771	11.7936	9.84155	5.82552	7.26558	4.19043	5.58039	2.84047	3.71532	1.83722	2.5005	26.5464	18.3189	0	16.8764	0	12.1327	19.2425	18.1991	0	0	9.28961	0.0714286	-2.38	42155.4	15.0174	5.54751	3.0376	120.916	12.2687	0.507039	12.2687	0.297751	0.241088	0.297751	-4.58888	-0.507039	74.3479	0	0	0	2	0	2	5
SARAFLOXACIN HYDROCHLORIDE	O=C(O)c1cn(-c2ccc(F)cc2)c2cc(N3CCNCC3)c(F)cc2c1=O	2.01316	1120.23	19.8361	14.7839	14.7839	13.4524	8.79314	8.79314	6.58129	6.58129	4.86502	4.86502	3.45006	3.45006	28.596	23.4764	0	5.38622	43.0705	6.06637	35.0294	6.06637	4.89991	5.31679	0	0.2	-3.26	2.57879e+06	18.1196	7.04623	3.11488	158.177	14.7967	0.477497	14.7967	0.340737	0.0411024	0.340737	-1.40801	-0.477497	101.503	0	1	1	2	1	3	5
SULFANITRAN	CC(=O)Nc1ccc(S(=O)(=O)Nc2ccc([N+](=O)[O-])cc2)cc1	2.17477	829.721	17.0352	12.0155	12.832	10.7757	6.4272	7.91036	4.61505	6.29745	2.81532	4.21252	1.78595	2.84457	14.9466	23.3267	0	22.1774	5.68739	0	55.4547	0	0	10.0389	0	0.0714286	-2.94	101882	16.4308	6.444	4.26609	131.893	12.2216	0.326338	12.2216	0.269076	0.00458779	0.269076	-3.82422	-0.326338	84.6506	0	0	0	2	0	2	5
NIFENAZONE	Cc1c(NC(=O)c2cccnc2)c(=O)n(-c2ccccc2)n1C	2.019	895.593	16.397	12.8543	12.8543	11.0922	7.14738	7.14738	5.13235	5.13235	3.71647	3.71647	2.39504	2.39504	0	9.58907	0	17.1538	11.2574	5.68739	10.8786	36.9828	30.3318	10.3008	0	0.117647	-3.15	227653	14.7734	5.92064	2.66064	132.55	12.6896	0.315744	12.6896	0.294972	0.268709	0.294972	-0.357304	-0.315744	87.9372	0	0	0	1	2	3	5
TRANILAST	COc1ccc(/C=C/C(=O)Nc2ccccc2C(=O)O)cc1OC	2.12665	782.729	17.5267	13.2764	13.2764	11.5452	7.08267	7.08267	4.78774	4.78774	3.2501	3.2501	2.0814	2.0814	11.8765	9.58907	0	11.2508	11.499	5.56345	25.3186	43.5177	0	5.31679	14.5803	0.111111	-3.28	233255	17.0798	7.82386	4.13133	138.883	11.9914	0.49287	11.9914	0.337311	0.032747	0.337311	-1.10206	-0.49287	90.611	0	0	0	2	0	2	4
NAFTIFINE HYDROCHLORIDE	CN(C/C=C/c1ccccc1)Cc1cccc2ccccc12	1.65969	753.724	15.2005	12.9443	12.9443	10.8265	7.69553	7.69553	5.64808	5.64808	3.84715	3.84715	2.71859	2.71859	0	0	0	0	0	13.0895	21.8994	0	6.06637	90.8297	0	0.142857	-2.38	159111	14.5528	7.05752	3.62937	132.065	2.33454	0.298432	2.33454	0.0239658	0.942575	0.0239658	0.942575	-0.298432	95.758	0	0	0	3	0	3	1
GENISTEIN	O=c1c(-c2ccc(O)cc2)coc2cc(O)cc(O)c12	2.31418	846.507	14.2757	10.1996	10.1996	9.55855	5.82951	5.82951	4.36341	4.36341	3.01986	3.01986	2.0585	2.0585	5.42879	20.1141	0	33.7812	5.56345	6.06637	24.4623	12.1327	0	0	4.41715	0	-2.95	39600.4	12.1028	4.3078	1.85218	112.519	12.3818	0.507966	12.3818	0.203751	0.00775463	0.203751	-0.407926	-0.507966	72.9144	0	0	0	2	1	3	5
FORMONONETIN	COc1ccc(-c2coc3cc(O)ccc3c2=O)cc1	2.18365	815.995	14.1125	10.7908	10.7908	9.68587	6.07801	6.07801	4.38747	4.38747	3.15921	3.15921	2.08684	2.08684	0	9.90106	0	11.1783	16.5327	11.313	18.3959	37.4416	0	0	9.15401	0.0625	-2.75	49163.1	12.2923	4.73539	2.01011	114.409	12.4218	0.507822	12.4218	0.199993	0.0674514	0.199993	-0.128318	-0.507822	76.1368	0	0	0	2	1	3	4
FTAXILIDE	Cc1cccc(C)c1NC(=O)c1ccccc1C(=O)O	2.36425	656.922	14.6983	11.3052	11.3052	9.50291	6.20322	6.20322	4.57167	4.57167	3.12176	3.12176	2.0601	2.0601	11.8765	9.58907	0	11.1269	0	16.8143	12.1327	12.1327	32.0466	5.31679	5.10653	0.125	-2.62	30438.7	13.8034	5.56771	2.69068	116.615	12.2694	0.477621	12.2694	0.336	0.00348403	0.336	-1.11365	-0.477621	77.2705	0	0	0	2	0	2	2
GALANGIN	O=c1c(O)c(-c2ccccc2)oc2cc(O)cc(O)c12	2.4224	849.507	14.2757	10.1996	10.1996	9.57539	5.84858	5.84858	4.31297	4.31297	2.97133	2.97133	2.06031	2.06031	16.9278	20.1141	0	22.479	5.56345	6.06637	6.06637	30.3318	0	0	4.41715	0	-2.95	41590.6	12.1028	4.3078	1.76304	112.519	12.1029	0.507678	12.1029	0.238289	0.00384543	0.238289	-0.74759	-0.507678	72.9144	0	0	0	2	1	3	5
4'-HYDROXYCHALCONE	O=C(/C=C/c1ccccc1)c1ccc(O)cc1	2.11886	524.608	12.0876	9.20631	9.20631	8.25402	5.32047	5.32047	3.65514	3.65514	2.37855	2.37855	1.45798	1.45798	0	4.79454	0	11.5328	5.56345	5.56345	18.2088	18.2088	30.3318	0	5.10653	0	-2.35	9630.63	11.1449	5.1224	3.04895	99.8495	11.7609	0.507966	11.7609	0.185355	0.0751361	0.185355	-0.0751361	-0.507966	67.9133	0	0	0	2	0	2	2
SINENSETIN	COc1ccc(-c2cc(=O)c3c(OC)c(OC)c(OC)cc3o2)cc1OC	2.27547	1036.66	19.5517	15.7445	15.7445	13.0699	8.06697	8.06697	5.56312	5.56312	4.19039	4.19039	2.9185	2.9185	0	4.79454	0	16.5645	39.9048	0	27.3958	38.4851	0	0	28.1015	0.25	-3.35	1.3112e+06	18.4414	7.48952	3.11873	155.529	12.8056	0.49287	12.8056	0.203841	0.26339	0.203841	-0.264965	-0.49287	100.68	0	0	0	2	1	3	7
SULFISOMIDINE	Cc1cc(NS(=O)(=O)c2ccc(N)cc2)nc(C)n1	2.33051	675.919	14.0436	10.5833	11.3998	8.86501	5.5734	7.05656	4.11631	5.79872	2.39535	3.76599	1.61281	2.60494	10.0233	8.4178	0	10.7133	17.2057	0	24.2655	19.9138	0	14.6901	5.73367	0.166667	-2.15	14228.4	13.2856	4.84835	3.19461	111.308	12.1231	0.398728	12.1231	0.262549	0.134832	0.262549	-3.65944	-0.398728	73.1689	0	0	0	1	1	2	5
TRIAMTERENE	Nc1nc(N)c2nc(-c3ccccc3)c(N)nc2n1	2.30783	754.868	13.4054	9.90766	9.90766	9.14787	5.56556	5.56556	3.96274	3.96274	2.64968	2.64968	1.80717	1.80717	0	0	0	17.5841	16.8578	5.56345	0	0	30.3318	19.9359	17.201	0	-2.96	27245.3	11.1488	4.05479	1.86407	108.068	5.90317	0.381809	5.90317	0.223668	0.0473714	0.223668	0.0473714	-0.381809	73.8012	0	0	0	1	2	3	7
SULFADOXINE	COc1ncnc(NS(=O)(=O)c2ccc(N)cc2)c1OC	2.39	731.423	15.4578	11.3998	12.2163	9.97469	5.78998	7.27314	3.93934	5.62174	2.59006	3.9449	1.59285	2.60503	10.0233	8.4178	0	22.3428	5.68739	0	44.8124	0	0	14.6901	15.2074	0.166667	-2.55	47849.1	14.8507	5.83395	3.13514	121.535	12.272	0.48856	12.272	0.262654	0.0128009	0.262654	-3.81905	-0.48856	76.7989	0	0	0	1	1	2	7
SULFAMERAZINE	Cc1ccnc(NS(=O)(=O)c2ccc(N)cc2)n1	2.29812	652.998	13.1734	9.66062	10.4771	8.47116	5.15265	6.63581	3.69616	5.37857	2.21087	3.55494	1.32418	2.27512	10.0233	8.4178	0	10.8438	11.3813	0	30.4623	12.9901	0	14.6901	5.73367	0.0909091	-2.15	10346.7	12.3107	4.61289	2.74767	104.943	11.9923	0.398728	11.9923	0.263724	0.0479861	0.263724	-3.67741	-0.398728	68.4319	0	0	0	1	1	2	5
SULFACHLORPYRIDAZINE	Nc1ccc(S(=O)(=O)Nc2ccc(Cl)nn2)cc1	2.26714	640.583	13.1734	9.03859	10.611	8.47116	4.8485	6.70963	3.41583	5.48548	2.06133	3.63355	1.214	2.31123	10.0233	8.4178	0	15.8665	5.68739	0	36.3982	0	0	14.9195	17.3346	0	-1.86	10744.3	12.5931	4.78954	2.87515	108.85	11.9451	0.398728	11.9451	0.262596	0.0911574	0.262596	-3.69408	-0.398728	68.7049	0	0	0	1	1	2	5
SULFAMETHAZINE	Cc1cc(C)nc(NS(=O)(=O)c2ccc(N)cc2)n1	2.33051	675.919	14.0436	10.5833	11.3998	8.86501	5.5734	7.05656	4.14885	5.83125	2.39834	3.74241	1.59767	2.54156	10.0233	8.4178	0	10.8438	17.0752	0	24.2655	19.9138	0	14.6901	5.73367	0.166667	-2.15	14228.4	13.2856	4.84835	3.19461	111.308	12.1036	0.398728	12.1036	0.263724	0.0641898	0.263724	-3.69417	-0.398728	73.1689	0	0	0	1	1	2	5
SULFAMETHOXYPYRIDAZINE	COc1ccc(NS(=O)(=O)c2ccc(N)cc2)nn1	2.2261	653.345	13.8805	10.0689	10.8854	9.00917	5.27189	6.75506	3.63547	5.31787	2.27855	3.64918	1.32691	2.32334	10.0233	8.4178	0	10.7133	11.5674	0	43.508	0	0	14.9195	10.4705	0.0909091	-2.35	18853.7	13.0904	5.10522	3.10398	110.025	12.0164	0.479918	12.0164	0.262596	0.0965908	0.262596	-3.69854	-0.479918	70.2469	0	0	0	1	1	2	6
ETHAVERINE HYDROCHLORIDE	CCOc1ccc(Cc2nccc3cc(OCC)c(OCC)cc23)cc1OCC	1.99083	955.009	20.6396	17.6572	17.6572	14.1937	10.2533	10.2533	6.46764	6.46764	4.49031	4.49031	3.31686	3.31686	0	0	0	0	32.8483	45.0279	0	0	64.2236	11.0503	18.9475	0.375	-2.95	3.77089e+06	20.7758	10.0076	4.91256	172.128	5.80725	0.489991	5.80725	0.161349	0.581135	0.161349	0.581135	-0.489991	115.667	0	0	0	2	1	3	5
NOBILETIN	COc1ccc(-c2cc(=O)c3c(OC)c(OC)c(OC)c(OC)c3o2)cc1OC	2.3822	1100.26	21.129	17.0754	17.0754	14.0355	8.60199	8.60199	5.88178	5.88178	4.4842	4.4842	3.17404	3.17404	0	4.79454	0	39.3961	22.8227	0	41.6154	25.3089	0	0	32.8383	0.285714	-3.55	3.33666e+06	20.1911	8.21727	3.26338	167.007	13.0182	0.49287	13.0182	0.210804	0.179893	0.210804	-0.326724	-0.49287	107.232	0	0	0	2	1	3	8
ISOTECTORIGENIN, 7-METHYL ETHER	COc1ccc(-c2coc3c(OC)c(OC)cc(O)c3c2=O)cc1	2.27706	940.366	17.2672	13.4526	13.4526	11.6001	7.14207	7.14207	5.04233	5.04233	3.77241	3.77241	2.55618	2.55618	0	9.90106	0	33.6466	16.8764	0	26.5491	31.3753	0	0	18.6277	0.166667	-3.15	317500	15.7346	6.15554	2.41689	137.366	12.8244	0.506888	12.8244	0.204492	0.042563	0.204492	-0.361232	-0.506888	89.2408	0	0	0	2	1	3	6
GEFITINIB	COc1cc2ncnc(Nc3ccc(F)c(Cl)c3)c2cc1OCCCN1CCOCC1	1.50787	1046.68	21.6312	17.2362	17.9921	15.1354	10.1155	10.4935	7.15241	7.55961	5.08303	5.37267	3.44163	3.62217	5.81722	4.39042	0	5.02263	35.1279	44.6551	18.4601	13.1762	12.1327	20.1847	25.8115	0.363636	-2.68	1.37322e+07	21.5482	10.085	5.33084	184.642	13.4682	0.492786	13.4682	0.162433	0.0364086	0.162433	-0.474756	-0.492786	118.154	0	1	1	2	1	3	7
SULFAMETER	COc1cnc(NS(=O)(=O)c2ccc(N)cc2)nc1	2.2261	653.345	13.8805	10.0689	10.8854	9.00917	5.25496	6.73812	3.62103	5.30343	2.2799	3.62397	1.30039	2.2584	10.0233	8.4178	0	10.8438	11.4369	0	43.769	0	0	14.6901	10.4705	0.0909091	-2.35	18853.7	13.0904	5.10522	3.10398	110.057	12.0042	0.493515	12.0042	0.263723	0.0299769	0.263723	-3.72104	-0.493515	70.2469	0	0	0	1	1	2	6
MORIN	O=c1c(O)c(-c2ccc(O)cc2O)oc2cc(O)cc(O)c12	2.40773	956.243	16.0161	10.9393	10.9393	10.3799	6.12314	6.12314	4.6484	4.6484	3.16129	3.16129	2.16972	2.16972	22.6773	30.3272	0	33.792	0	18.1991	12.1327	0	0	0	4.41715	0	-3.35	83673.6	13.6247	4.58994	1.95687	122.108	12.1501	0.507823	12.1501	0.238291	0.0304327	0.238291	-0.915532	-0.507823	76.244	0	0	0	2	1	3	7
7-HYDROXY-2'-METHOXYISOFLAVONE	COc1ccccc1-c1coc2cc(O)ccc2c1=O	2.30182	833.245	14.1125	10.7908	10.7908	9.70271	6.08399	6.08399	4.35925	4.35925	3.15534	3.15534	2.17007	2.17007	0	9.90106	0	11.1783	27.8457	0	18.3959	25.3089	12.1327	0	9.15401	0.0625	-2.75	49524.8	12.2923	4.73539	1.91147	114.409	12.5112	0.507822	12.5112	0.200134	0.0608256	0.200134	-0.156713	-0.507822	76.1368	0	0	0	2	1	3	4
AMIODARONE HYDROCHLORIDE	CCCCc1oc2ccccc2c1C(=O)c1cc(I)c(OCCN(CC)CC)c(I)c1	1.88886	1017.42	22.3801	18.3417	22.6567	14.9939	10.8887	13.0462	7.47344	9.79782	5.46166	7.06425	3.6483	5.72782	0	4.79454	0	5.78324	17.7338	68.5161	0	0	36.3982	70.8529	9.15401	0.4	-1.13	1.008e+07	24.5112	11.6516	5.81519	211.537	13.588	0.490031	13.588	0.19675	0.0153483	0.19675	0.0153483	-0.490031	143.417	0	0	0	2	1	3	4
PHENETHYL CAFFEATE (CAPE)	O=C(/C=C/c1ccc(O)c(O)c1)OCCc1ccccc1	1.80923	632.493	15.0791	11.3986	11.3986	10.1479	6.55709	6.55709	4.48458	4.48458	2.88922	2.88922	1.77066	1.77066	5.96931	15.0076	0	11.499	18.5912	5.56345	24.2848	6.06637	30.3318	0	4.73686	0.117647	-2.75	60391.7	14.6548	7.14452	4.68897	122.487	11.5375	0.50426	11.5375	0.330272	0.196678	0.330272	-0.445837	-0.50426	79.9106	0	0	0	2	0	2	4
CHRYSIN DIMETHYL ETHER	COc1cc(OC)c2c(=O)cc(-c3ccccc3)oc2c1	2.30959	834.528	14.8196	11.7518	11.7518	10.2239	6.47985	6.47985	4.54372	4.54372	3.28193	3.28193	2.25186	2.25186	0	4.79454	0	5.42879	28.2285	5.56345	13.1762	19.2425	30.3318	0	13.8909	0.117647	-2.75	84162	13.2431	5.32407	2.35766	121.093	12.3714	0.49648	12.3714	0.196587	0.143883	0.196587	-0.143883	-0.49648	81.024	0	0	0	2	1	3	4
7,8-DIHYDROXYFLAVONE	O=c1cc(-c2ccccc2)oc2c(O)c(O)ccc12	2.3589	803.484	13.4054	9.82973	9.82973	9.1647	5.7083	5.7083	4.15091	4.15091	2.90816	2.90816	1.93903	1.93903	5.74951	15.0076	0	22.1475	5.76025	5.56345	18.1991	12.1327	18.1991	0	4.41715	0	-2.75	29635.3	11.3466	4.17029	1.82995	107.725	11.9836	0.50416	11.9836	0.201469	0.00800642	0.201469	-0.423721	-0.50416	71.2496	0	0	0	2	1	3	4
ACEDAPSONE	CC(=O)Nc1ccc(S(=O)(=O)c2ccc(NC(C)=O)cc2)cc1	2.26678	759.889	17.0352	12.66	13.4765	10.7857	6.79256	8.27573	4.91456	6.86425	2.96997	4.75551	1.97745	3.23839	9.83725	18.0069	0	21.6053	11.3748	0	62.3784	0	0	10.6336	0	0.125	-2.67	102696	16.6963	6.61662	4.16594	133.996	12.5261	0.326338	12.5261	0.220747	0.123962	0.220747	-3.65485	-0.326338	86.9432	0	0	0	2	0	2	4
KOPARIN	COc1ccc(-c2coc3cc(O)ccc3c2=O)c(O)c1O	2.27562	925.803	15.853	11.5305	11.5305	10.5241	6.36454	6.36454	4.67156	4.67156	3.38247	3.38247	2.24612	2.24612	11.499	20.1141	0	39.024	0	0	43.7048	0	0	0	9.15401	0.0625	-3.15	107227	13.8158	4.99596	2.01363	123.998	12.4926	0.507822	12.4926	0.200667	0.0200564	0.200667	-0.467798	-0.507822	79.4664	0	0	0	2	1	3	6
4'-METHOXYFLAVONE	COc1ccc(-c2cc(=O)c3ccccc3o2)cc1	2.16389	769.851	13.2423	10.4209	10.4209	9.27519	5.95081	5.95081	4.19956	4.19956	3.00916	3.00916	2.00149	2.00149	0	4.79454	0	5.42879	16.7295	11.313	6.06637	19.2425	36.3982	0	9.15401	0.0625	-2.55	33984.9	11.5353	4.61119	2.10367	109.615	12.0113	0.496768	12.0113	0.192816	0.0345666	0.192816	-0.0345666	-0.496768	74.472	0	0	0	2	1	3	3
5,2'-DIMETHOXYFLAVONE	COc1ccccc1-c1cc(=O)c2c(OC)cccc2o1	2.29127	848.778	14.8196	11.7518	11.7518	10.2407	6.48583	6.48583	4.50859	4.50859	3.30885	3.30885	2.32909	2.32909	0	4.79454	0	5.42879	28.2285	5.56345	13.1762	25.3089	24.2655	0	13.8909	0.117647	-2.75	85282.4	13.2431	5.32407	2.24737	121.093	12.3714	0.495991	12.3714	0.196585	0.143883	0.196585	-0.143883	-0.495991	81.024	0	0	0	2	1	3	4
IRIGENIN	COc1cc(-c2coc3cc(O)c(OC)c(O)c3c2=O)cc(O)c1OC	2.32382	1051.47	19.0077	14.1923	14.1923	12.4215	7.42261	7.42261	5.36007	5.36007	3.94858	3.94858	2.73659	2.73659	11.1783	20.1141	0	45.2803	5.56345	6.26316	39.5285	0	0	0	18.6277	0.166667	-3.55	650698	17.2788	6.39603	2.51611	146.955	12.8837	0.504141	12.8837	0.203905	0.0145846	0.203905	-0.575306	-0.504141	92.5704	0	0	0	2	1	3	8
SULFAMONOMETHOXINE	COc1cc(NS(=O)(=O)c2ccc(N)cc2)ncn1	2.27745	670.595	13.8805	10.0689	10.8854	9.00917	5.25496	6.73812	3.62014	5.30255	2.28046	3.6511	1.35048	2.34968	10.0233	8.4178	0	16.5933	5.68739	0	43.769	0	0	14.6901	10.4705	0.0909091	-2.35	18559.4	13.0904	5.10522	3.10398	110.057	12.0594	0.480853	12.0594	0.262551	0.0965547	0.262551	-3.70646	-0.480853	70.2469	0	0	0	1	1	2	6
KOPARIN 2,3-DIMETHYL ETHER	COc1ccc(-c2coc3cc(O)ccc3c2=O)c(OC)c1OC	2.29799	957.616	17.2672	13.4526	13.4526	11.6001	7.14207	7.14207	5.04084	5.04084	3.75254	3.75254	2.6163	2.6163	0	9.90106	0	11.1783	39.3447	0	45.7917	12.1327	0	0	18.6277	0.166667	-3.15	310762	15.7346	6.15554	2.41689	137.366	12.7932	0.507822	12.7932	0.203421	0.0297197	0.203421	-0.234472	-0.507822	89.2408	0	0	0	2	1	3	6
TANGERITIN	COc1ccc(-c2cc(=O)c3c(OC)c(OC)c(OC)c(OC)c3o2)cc1	2.37567	1019.41	19.5517	15.7445	15.7445	13.0868	8.07295	8.07295	5.54052	5.54052	4.19068	4.19068	2.93984	2.93984	0	4.79454	0	39.3961	17.0732	0	34.5056	31.3753	0	0	28.1015	0.25	-3.35	1.34826e+06	18.4414	7.48952	3.0096	155.529	12.895	0.496768	12.895	0.210804	0.212279	0.210804	-0.29336	-0.496768	100.68	0	0	0	2	1	3	7
ISOLIQUIRITIGENIN	O=C(/C=C/c1ccc(O)cc1)c1ccc(O)cc1O	2.18465	627.094	13.8281	9.94604	9.94604	9.05855	5.59503	5.59503	3.99057	3.99057	2.56702	2.56702	1.57552	1.57552	0	9.90106	0	28.5952	0	11.6298	30.3415	18.2088	0	0	10.2131	0	-2.75	19370.4	12.7003	5.26594	3.12932	109.438	11.8392	0.507966	11.8392	0.189075	0.100404	0.189075	-0.369838	-0.507966	71.2429	0	0	0	2	0	2	4
6-HYDROXYFLAVONE	O=c1cc(-c2ccccc2)oc2ccc(O)cc12	2.2868	757.541	12.5352	9.45986	9.45986	8.73718	5.56205	5.56205	4.02139	4.02139	2.76902	2.76902	1.88895	1.88895	0	9.90106	0	11.1783	16.7295	5.56345	18.1991	6.06637	30.3318	0	4.41715	0	-2.55	19329.1	10.5943	4.03587	1.75664	102.931	11.954	0.507937	11.954	0.192955	0.0576492	0.192955	-0.161108	-0.507937	69.5848	0	0	0	2	1	3	3
RHAMNETIN	COc1cc(O)c2c(=O)c(O)c(-c3ccc(O)c(O)c3)oc2c1	2.35596	972.305	16.7233	11.9004	11.9004	10.9179	6.51191	6.51191	4.83207	4.83207	3.39741	3.39741	2.24288	2.24288	16.9278	25.2206	0	39.5415	0	6.06637	31.3753	0	0	0	9.15401	0.0625	-3.35	153222	14.5816	5.13095	2.2771	128.792	12.272	0.50689	12.272	0.238289	0.00668037	0.238289	-0.82503	-0.50689	81.1312	0	0	0	2	1	3	7
BAICALEIN	O=c1cc(-c2ccccc2)oc2cc(O)c(O)c(O)c12	2.36233	849.507	14.2757	10.1996	10.1996	9.57539	5.84858	5.84858	4.30697	4.30697	3.00475	3.00475	2.02356	2.02356	22.6773	20.1141	0	10.9692	11.3237	6.06637	6.06637	24.2655	6.06637	0	4.41715	0	-2.95	42910.9	12.1028	4.3078	1.76304	112.519	12.0445	0.504068	12.0445	0.20085	0.00384543	0.20085	-0.738647	-0.504068	72.9144	0	0	0	2	1	3	5
IODIPAMIDE	O=C(CCCCC(=O)Nc1c(I)cc(I)c(C(=O)O)c1I)Nc1c(I)cc(I)c(C(=O)O)c1I	1.94012	1095.62	25.7398	16.7783	29.7233	15.844	9.25941	15.7319	6.72215	13.5284	4.35442	9.91505	2.77675	10.9813	11.9386	29.3912	0	35.7829	38.4971	7.14036	0	12.1327	90.3635	55.8153	0	0.2	0.7	1.26793e+07	30.921	14.0188	8.09818	276.313	12.4153	0.477584	12.4153	0.337436	0.152321	0.337436	-1.05589	-0.477584	178.832	0	0	0	2	0	2	4
ACACETIN	COc1ccc(-c2cc(=O)c3c(O)cc(O)cc3o2)cc1	2.2167	862.21	14.9828	11.1606	11.1606	10.0797	6.22538	6.22538	4.54143	4.54143	3.16916	3.16916	2.15147	2.15147	0	15.0076	0	27.8971	17.0732	6.06637	12.1327	31.3753	0	0	9.15401	0.0625	-2.95	67231.5	13.0526	4.86391	2.29177	119.203	12.1018	0.507678	12.1018	0.196579	0.0463534	0.196579	-0.3754	-0.507678	77.8016	0	0	0	2	1	3	5
BIOCHANIN A	COc1ccc(-c2coc3cc(O)cc(O)c3c2=O)cc1	2.23975	862.21	14.9828	11.1606	11.1606	10.0966	6.21828	6.21828	4.54503	4.54503	3.24257	3.24257	2.18809	2.18809	0	15.0076	0	27.8971	16.8764	6.06637	12.3295	31.3753	0	0	9.15401	0.0625	-2.95	69659.4	13.0526	4.86391	2.18406	119.203	12.4826	0.507678	12.4826	0.203751	0.0427019	0.203751	-0.362114	-0.507678	77.8016	0	0	0	2	1	3	5
4-HYDROXYCHALCONE	O=C(/C=C/c1ccc(O)cc1)c1ccccc1	2.11196	524.608	12.0876	9.20631	9.20631	8.25402	5.32047	5.32047	3.65514	3.65514	2.37855	2.37855	1.45599	1.45599	0	4.79454	0	11.5328	5.56345	5.56345	6.07602	42.4742	18.1991	0	5.10653	0	-2.35	9698.16	11.1449	5.1224	3.04895	99.8495	11.7487	0.507966	11.7487	0.18535	0.0290046	0.18535	-0.0290046	-0.507966	67.9133	0	0	0	2	0	2	2
TUMIDULIN METHYL ETHER	COC(=O)c1c(C)cc(OC(=O)c2c(C)c(Cl)c(OC)c(Cl)c2O)cc1O	2.46168	885.783	20.4637	14.8463	16.3582	12.6323	7.52112	8.27705	5.52522	6.28115	3.84419	4.64995	2.52103	3.10166	23.4376	19.8021	0	38.2346	5.56345	6.06637	34.1334	0	0	4.73686	32.6756	0.222222	-2.64	599027	20.6692	7.93705	3.74321	164.537	12.5438	0.506897	12.5438	0.347207	0.0285214	0.347207	-0.957342	-0.506897	98.5576	0	0	0	2	0	2	7
BROMINDIONE	O=C1c2ccccc2C(=O)C1c1ccc(Br)cc1	2.09337	608.798	12.6983	9.39061	10.9766	8.68154	5.61197	6.40497	4.25865	5.17432	3.1857	3.71436	2.3009	2.56523	5.91791	9.58907	0	11.5665	11.1269	10.0362	0	24.2655	24.2655	15.9299	0	0.0666667	-1.74	20370.2	11.3561	4.17582	1.62669	112.768	12.26	0.29295	12.26	0.178348	0.0991459	0.178348	-0.670833	-0.29295	71.986	1	0	1	2	0	2	2
2',4-DIHYDROXYCHALCONE	O=C(/C=C/c1ccc(O)cc1)c1ccccc1O	2.1691	582.943	12.9578	9.57618	9.57618	8.6647	5.46074	5.46074	3.80627	3.80627	2.48976	2.48976	1.52913	1.52913	0	9.90106	0	22.8457	0	5.56345	12.1424	48.5406	0	0	5.10653	0	-2.55	13840.7	11.9215	5.18656	2.76679	104.644	11.8096	0.507966	11.8096	0.18907	0.0297628	0.18907	-0.262801	-0.507966	69.5781	0	0	0	2	0	2	3
DIPLOSALSALATE	CC(=O)Oc1ccccc1C(=O)Oc1ccccc1C(=O)O	2.30775	734.921	16.1125	11.6073	11.6073	10.4861	6.30718	6.30718	4.28063	4.28063	2.68078	2.68078	1.76629	1.76629	17.9079	14.3836	0	22.6259	0	0	37.2556	18.1991	0	0	14.5803	0.0625	-3.15	78583.7	15.2429	6.53413	3.4854	125.454	12.1848	0.47754	12.1848	0.346872	0.0258258	0.346872	-1.21142	-0.47754	76.1108	0	0	0	2	0	2	5
BUTENAFINE HYDROCHLORIDE	CN(Cc1ccc(C(C)(C)C)cc1)Cc1cccc2ccccc12	1.72027	804.058	17.1565	15.2123	15.2123	11.4317	8.67951	8.67951	7.75749	7.75749	4.59265	4.59265	3.19889	3.19889	0	0	0	5.41499	0	13.0895	27.4628	0	0	99.4488	0	0.304348	-2.12	264171	16.7278	6.78282	3.85399	145.485	2.38281	0.297841	2.38281	0.0239898	0.215661	0.0239898	0.215661	-0.297841	104.261	0	0	0	3	0	3	1
2'-HYDROXYCHALCONE	O=C(/C=C/c1ccccc1)c1ccccc1O	2.18127	541.858	12.0876	9.20631	9.20631	8.27086	5.32645	5.32645	3.62542	3.62542	2.39624	2.39624	1.50784	1.50784	0	9.90106	0	11.5328	5.56345	5.56345	12.1424	24.2751	30.3318	0	0	0	-2.35	9733.74	11.1449	5.1224	2.81585	99.8495	11.792	0.507185	11.792	0.18907	0.00945526	0.18907	-0.201895	-0.507185	67.9133	0	0	0	2	0	2	2
2,4-DIMETHOXY-2'-HYDROXYCHALCONE	COc1ccc(/C=C/C(=O)c2ccccc2O)c(OC)c1	2.25204	674.24	15.2423	11.8681	11.8681	10.1514	6.37854	6.37854	4.32261	4.32261	3.02442	3.02442	1.89338	1.89338	0	9.90106	0	17.0962	11.499	5.56345	12.1424	56.6938	0	0	9.47373	0.117647	-2.75	60915	14.6548	6.61054	3.41985	122.806	12.0493	0.507185	12.0493	0.189072	0.033476	0.189072	-0.272249	-0.507185	81.0173	0	0	0	2	0	2	4
MEBENDAZOLE	COC(=O)Nc1nc2cc(C(=O)c3ccccc3)ccc2[nH]1	1.92609	840.223	15.5267	11.7908	11.7908	10.669	6.61655	6.61655	4.62907	4.62907	3.18708	3.18708	2.11015	2.11015	6.09324	9.58907	0	11.7316	16.6436	5.5167	7.1098	30.3318	18.1991	20.0216	0	0.0625	-3.15	160561	13.8158	5.68787	2.66564	125.68	12.3932	0.452572	12.3932	0.41319	0.0759471	0.41319	-0.611443	-0.452572	81.9959	0	0	0	2	1	3	4
6,2'-DIHYDROXYFLAVONE	O=c1cc(-c2ccccc2O)oc2ccc(O)cc12	2.30577	817.734	13.4054	9.82973	9.82973	9.14787	5.70232	5.70232	4.17251	4.17251	2.88022	2.88022	1.959	1.959	0	15.0076	0	16.9278	22.2929	0	30.3318	18.1991	0	0	4.41715	0	-2.75	27603	11.3466	4.17029	1.92952	107.725	11.9836	0.507937	11.9836	0.192958	0.00935957	0.192958	-0.268145	-0.507937	71.2496	0	0	0	2	1	3	4
TEPOXALIN	COc1ccc(-n2nc(CCC(=O)N(C)O)cc2-c2ccc(Cl)cc2)cc1	1.9753	918.65	19.3885	15.0937	15.8496	12.9736	8.42431	8.80228	6.05498	6.49142	4.17289	4.42486	2.69563	2.82161	0	10.0018	0	12.328	16.5067	28.3882	7.04767	7.1098	59.2791	5.09868	16.3378	0.2	-2.83	1.54697e+06	18.9462	8.24275	4.47522	162.064	11.6687	0.496766	11.6687	0.245538	0.173297	0.245538	-0.359222	-0.496766	103.439	0	0	0	2	1	3	5
FLUBENDAZOLE	COC(=O)Nc1nc2cc(C(=O)c3ccc(F)cc3)ccc2[nH]1	1.91199	887.227	16.397	12.0914	12.0914	11.0629	6.71622	6.71622	4.76994	4.76994	3.25752	3.25752	2.12189	2.12189	11.9105	13.9795	0	11.7316	22.1603	0	31.3753	18.1991	0	20.0216	0	0.0625	-3.22	227032	14.7062	5.87829	3.0293	129.846	12.9269	0.452572	12.9269	0.41319	0.220584	0.41319	-0.646604	-0.452572	81.9539	0	0	0	2	1	3	4
NICLOSAMIDE	O=C(Nc1ccc([N+](=O)[O-])cc1Cl)c1cc(Cl)ccc1O	2.274	734.106	15.5685	10.3392	11.8511	9.87992	5.62052	6.37645	4.03685	4.88049	2.61491	3.16272	1.59874	1.99287	10.8305	20.0154	0	32.733	0	6.06637	30.3318	0	0	5.31679	23.2019	0	-2.31	42566.8	15.086	5.98659	3.41885	128.619	12.0359	0.50712	12.0359	0.270571	0.0130258	0.270571	-0.633562	-0.50712	79.1764	0	0	0	2	0	2	4
FLAVONE	O=c1cc(-c2ccccc2)oc2ccccc12	2.29999	711.573	11.6649	9.09	9.09	8.34334	5.42776	5.42776	3.83709	3.83709	2.69293	2.69293	1.84862	1.84862	0	4.79454	0	5.42879	16.7295	5.56345	6.06637	6.06637	48.5309	0	4.41715	0	-2.35	13651.6	9.84633	3.90527	1.73787	98.1365	11.9129	0.45582	11.9129	0.192816	0.00860828	0.192816	-0.00860828	-0.45582	67.92	0	0	0	2	1	3	2
MEXENEONE	COc1ccc(C(=O)c2ccc(C)cc2)c(O)c1	2.36649	570.793	13.121	10.3052	10.3052	8.61339	5.5995	5.5995	4.07823	4.07823	2.76328	2.76328	1.69087	1.69087	0	9.90106	0	17.0962	11.313	5.56345	13.1762	24.2655	19.0565	0	4.73686	0.133333	-2.29	12996.4	12.1744	4.91841	2.34838	105.653	12.1772	0.507041	12.1772	0.196244	0.0695139	0.196244	-0.198932	-0.507041	69.2703	0	0	0	2	0	2	3
FLUFENAMIC ACID	O=C(O)c1ccccc1Nc1cccc(C(F)(F)F)c1	2.33793	638.311	14.7507	10.1082	10.1082	9.37603	5.6434	5.6434	4.0543	4.0543	2.62638	2.62638	1.70739	1.70739	17.7091	17.9658	0	16.9382	0	12.1327	24.2655	12.1327	0	5.31679	5.10653	0.0714286	-2.5	26005.5	13.9207	5.24182	3.08533	112.221	12.5923	0.477583	12.5923	0.415986	0.00934099	0.415986	-4.44047	-0.477583	68.128	0	0	0	2	0	2	2
EUGENYL BENZOATE	C=CCc1ccc(OC(=O)c2ccccc2)c(OC)c1	2.20462	602.887	14.372	11.3351	11.3351	9.74071	6.29351	6.29351	4.23356	4.23356	2.82022	2.82022	1.82298	1.82298	5.96931	4.79454	0	0	17.0625	11.9843	0	37.4416	24.2751	6.57894	9.47373	0.117647	-2.55	40823.5	13.8719	6.56848	3.26154	118.012	11.9989	0.492832	11.9989	0.343154	0.402435	0.343154	-0.402435	-0.492832	78.2955	0	0	0	2	0	2	3
ISOCOTOIN	COc1cc(O)cc(O)c1C(=O)c1ccccc1	2.54608	575.848	13.121	9.75238	9.75238	8.63023	5.32909	5.32909	3.73731	3.73731	2.54907	2.54907	1.70969	1.70969	0	15.0076	0	28.5952	5.56345	6.06637	13.1762	30.3318	0	0	4.73686	0.0714286	-2.49	12946	11.9799	4.79152	2.12948	104.082	12.2365	0.507679	12.2365	0.200009	0.0430556	0.200009	-0.356528	-0.507679	66.1981	0	0	0	2	0	2	4
RESVERATROL	Oc1ccc(/C=C/c2cc(O)cc(O)c2)cc1	2.22251	521.644	12.2507	9.03779	9.03779	8.13103	5.13492	5.13492	3.70761	3.70761	2.28619	2.28619	1.49215	1.49215	0	10.2131	0	17.2485	5.56345	5.56345	6.06637	42.4742	6.07602	0	5.10653	0	-2.42	7380.19	11.077	4.61486	3.01407	98.9115	9.30053	0.507966	9.30053	0.119362	0.0234779	0.119362	0.0234779	-0.507966	66.8064	0	0	0	2	0	2	3
CHINIOFON	O=S(=O)(O)c1cc(I)c(O)c2ncccc12	3.02389	668.508	11.9223	7.75375	10.7277	7.4097	4.14712	6.66593	3.07977	5.63192	2.05942	3.77531	1.38057	2.86814	10.1181	13.5243	0	21.5479	3.57018	0	24.3959	22.5909	0	4.98398	4.55275	0	-0.93	3583.61	11.5523	3.82416	1.85137	105.017	11.1532	0.504591	11.1532	0.294736	0.0938889	0.294736	-4.32459	-0.504591	65.9394	0	0	0	1	1	2	4
TOLONIUM CHLORIDE	Cc1cc2nc3ccc(N(C)C)cc3[s+]c2cc1N	2.3183	781.037	13.5685	11.2668	12.0833	9.04171	6.15491	6.9714	4.93684	6.02062	3.26822	4.36203	2.061	3.09088	0	0	0	0	0	26.9842	10.3873	11.3368	27.0854	29.1654	10.7176	0.2	-1.94	23955.9	12.1122	4.31325	2.0809	115.86	5.97877	0.398346	5.97877	0.258648	0.827467	0.258648	0.827467	-0.398346	85.0094	0	0	0	2	1	3	3
ENTACAPONE	CCN(CC)C(=O)/C(C#N)=C/c1cc(O)c(O)c([N+](=O)[O-])c1	3.33099	671.791	16.8614	12.1071	12.1071	10.349	6.46603	6.46603	4.31213	4.31213	3.00123	3.00123	1.83751	1.83751	28.0169	25.1219	0	11.1366	13.0895	18.2088	4.89991	19.9167	0	0	5.26189	0.285714	-3.08	51842.1	16.9729	7.07927	3.51672	126.217	12.101	0.504062	12.101	0.31475	0.0685705	0.31475	-0.870384	-0.504062	77.944	0	0	0	1	0	1	6
PURPUROGALLIN-4-CARBOXYLIC ACID	O=C(O)c1cc(O)c(=O)c2c(O)c(O)c(O)cc2c1	3.12455	764.243	14.3175	9.28462	9.28462	8.82427	5.00833	5.00833	3.82067	3.82067	2.5945	2.5945	1.6903	1.6903	45.3458	30.0152	0	5.38622	0	18.1991	0	0	0	0	5.10653	0	-2.96	14880.7	12.4957	4.05479	1.86407	104.783	11.7917	0.504146	11.7917	0.335343	0.129167	0.335343	-1.40347	-0.504146	63.8365	0	0	0	2	0	2	6
SUCCINYLSULFATHIAZOLE	O=C(O)CCC(=O)Nc1ccc(S(=O)(=O)Nc2nccs2)cc1	2.01073	785.527	16.872	11.7222	13.3552	10.865	6.40688	8.76969	4.40905	6.98602	2.6683	4.84088	1.60908	3.39782	21.8998	18.0069	0	22.8687	5.68739	11.3368	30.4623	5.38006	0	15.0229	5.10653	0.153846	-2.46	143015	16.9028	7.20122	5.03894	135.786	12.1134	0.48122	12.1134	0.303365	0.0242916	0.303365	-3.74243	-0.48122	84.864	0	0	0	1	1	2	6
ETHACRIDINE LACTATE	CCOc1ccc2nc3cc(N)ccc3c(N)c2c1	2.33233	768.019	13.4054	10.6814	10.6814	9.18587	6.20054	6.20054	4.41403	4.41403	3.12206	3.12206	2.22861	2.22861	0	0	0	0	17.9817	27.5554	0	0	43.3219	4.98398	16.2042	0.133333	-2.49	27802	11.592	4.31485	1.90887	110.538	6.23338	0.493863	6.23338	0.119602	0.627931	0.119602	0.627931	-0.493863	79.2428	0	0	0	2	1	3	4
METHYL 7-DESOXYPURPUROGALLIN-7-CARBOXYLATE TRIMETHYL ETHER	COC(=O)c1cc(OC)c(=O)c2c(OC)c(OC)ccc2c1	3.00118	781.563	16.2757	12.7589	12.7589	10.5656	6.42312	6.42312	4.3984	4.3984	3.2673	3.2673	2.22317	2.22317	11.3981	9.58907	0	22.4487	11.1357	0	34.5056	18.1991	0	0	18.9475	0.25	-2.76	90586.6	15.6255	6.34081	2.54836	126.725	12.6578	0.492842	12.6578	0.337506	0.0156973	0.337506	-0.564829	-0.492842	81.2135	0	0	0	2	0	2	6
METHYLENE BLUE	CN(C)c1ccc2nc3ccc(N(C)C)cc3[s+]c2c1	2.23946	718.123	14.2757	12.214	13.0305	9.54171	6.5676	7.38409	5.30678	6.39055	3.3804	4.4742	2.15843	3.1912	0	0	0	0	0	11.0334	20.7746	11.3368	0	74.3887	4.98398	0.25	-1.94	40669.2	13.0621	4.86959	2.26973	122.645	4.75196	0.377493	4.75196	0.258642	1.06084	0.258642	1.06084	-0.377493	90.187	0	0	0	2	1	3	3
SULFADIMETHOXINE	COc1cc(NS(=O)(=O)c2ccc(N)cc2)nc(OC)n1	2.33631	709.173	15.4578	11.3998	12.2163	9.94102	5.79815	7.28131	3.95678	5.63918	2.50317	3.87381	1.49553	2.48766	10.0233	8.4178	0	22.6038	5.68739	0	44.5514	0	0	14.6901	15.2074	0.166667	-2.55	45765.7	14.8507	5.83395	3.50973	121.535	12.2182	0.480775	12.2182	0.320949	0.00985544	0.320949	-3.787	-0.480775	76.7989	0	0	0	1	1	2	7
PROFLAVINE HEMISULFATE	Nc1ccc2cc3ccc(N)cc3nc2c1	2.43977	632.138	11.121	8.64337	8.64337	7.72035	5.07798	5.07798	3.89265	3.89265	2.66089	2.66089	1.85645	1.85645	0	0	0	0	0	33.1806	0	0	36.3982	11.0503	11.4673	0	-2.29	6454.27	8.9738	3.10025	1.33581	92.6942	5.73315	0.398665	5.73315	0.0729732	0.725234	0.0729732	0.725234	-0.398665	68.0738	0	0	0	2	1	3	3
RESVERATROL 4'-METHYL ETHER	COc1ccc(/C=C/c2cc(O)cc(O)c2)cc1	2.18262	536.201	12.9578	9.99883	9.99883	8.66904	5.52369	5.52369	3.88924	3.88924	2.5089	2.5089	1.62173	1.62173	0	10.2131	0	11.499	0	16.8764	6.06637	19.2425	36.4175	0	4.73686	0.0666667	-2.42	13069.1	12.048	5.27362	3.04194	105.596	9.34897	0.507801	9.34897	0.119362	0.0457231	0.119362	0.0457231	-0.507801	71.6936	0	0	0	2	0	2	3
PTEROSTILBENE	COc1cc(/C=C/c2ccc(O)cc2)cc(OC)c1	2.2412	548.798	13.6649	10.9599	10.9599	9.20704	5.91245	5.91245	4.07086	4.07086	2.7351	2.7351	1.70355	1.70355	0	5.10653	0	5.74951	0	22.6259	0	26.3523	42.4839	0	9.47373	0.125	-2.42	23655.2	13.0221	5.95655	3.51757	112.28	9.22138	0.507966	9.22138	0.122653	0.264074	0.122653	0.264074	-0.507966	76.5808	0	0	0	2	0	2	3
SULFAMETHIZOLE	Cc1nnc(NS(=O)(=O)c2ccc(N)cc2)s1	2.27673	618.7	12.4663	8.91417	10.5472	7.97116	4.65709	6.95675	3.30077	6.16481	1.93811	4.17628	1.15865	2.98051	10.0233	8.4178	0	10.027	10.695	0	35.6023	6.92374	0	14.9195	5.73367	0.111111	-1.67	7651.77	11.8049	4.30152	2.71443	102.552	11.9091	0.398728	11.9091	0.263206	0.138475	0.263206	-3.6144	-0.398728	66.3089	0	0	0	1	1	2	6
SULFAMETHOXAZOLE	Cc1cc(NS(=O)(=O)c2ccc(N)cc2)no1	2.27673	616.501	12.4663	9.04431	9.8608	7.97116	4.78928	6.27244	3.49734	5.17974	2.0573	3.42793	1.25808	2.24184	10.0233	8.4178	0	10.7133	11.4476	0	30.3318	6.92374	0	9.87876	10.2568	0.1	-2.02	7651.77	11.465	4.09598	2.56286	98.4693	11.8885	0.398728	11.8885	0.262638	0.11792	0.262638	-3.64481	-0.398728	62.9029	0	0	0	1	1	2	5
SULFATHIAZOLE	Nc1ccc(S(=O)(=O)Nc2nccs2)cc1	2.28891	561.311	11.596	8.12166	9.75465	7.57732	4.35659	6.71941	3.01179	5.58876	1.8444	4.01698	1.09469	2.88343	10.0233	8.4178	0	4.89548	10.8189	0	41.7991	5.38006	0	9.70607	5.73367	0	-1.6	5649.48	10.9026	4.10631	2.31219	96.999	11.8256	0.398728	11.8256	0.263161	0.163796	0.263161	-3.55764	-0.398728	63.7769	0	0	0	1	1	2	5
2,3,4'-TRIHYDROXY-4-METHOXYBENZOPHENONE	COc1ccc(C(=O)c2ccc(O)cc2)c(O)c1O	2.44709	616.479	13.9912	10.1222	10.1222	9.04091	5.46937	5.46937	3.8886	3.8886	2.70822	2.70822	1.67739	1.67739	17.2823	15.0076	0	22.6259	0	0	43.508	0	0	0	9.84339	0.0714286	-2.69	19853.3	12.7588	4.89407	2.30404	108.876	12.1367	0.507966	12.1367	0.200792	0.0379724	0.200792	-0.530162	-0.507966	67.8629	0	0	0	2	0	2	5
PHLORETIN	O=C(CCc1ccc(O)cc1)c1c(O)cc(O)cc1O	2.10895	608.207	14.6983	10.5754	10.5754	9.46923	6.03173	6.03173	4.44865	4.44865	2.9374	2.9374	1.92855	1.92855	17.2823	20.1141	0	23.4833	6.42082	17.6962	12.1327	12.1327	0	0	5.10653	0.133333	-2.69	27304.9	13.735	5.52284	3.00317	114.922	11.9869	0.507967	11.9869	0.170176	0.0939191	0.170176	-0.446105	-0.507967	72.1947	0	0	0	2	0	2	5
NIFLUMIC ACID	O=C(O)c1cccnc1Nc1cccc(C(F)(F)F)c1	2.33793	641.509	14.7507	9.97802	9.97802	9.37603	5.50319	5.50319	3.90829	3.90829	2.49076	2.49076	1.58749	1.58749	17.7091	17.9658	0	17.0687	0	12.1327	30.4623	0	0	10.3008	5.10653	0.0769231	-2.57	26005.5	13.8523	5.19898	3.05495	111.44	12.5767	0.477541	12.5767	0.415986	0.0145144	0.415986	-4.46088	-0.477541	65.923	0	0	0	1	1	2	3
ITOPRIDE HYDROCHLORIDE	COc1ccc(C(=O)NCc2ccc(OCCN(C)C)cc2)cc1OC	1.88657	714.251	18.9409	15.743	15.743	12.5284	8.39883	8.39883	6.04813	6.04813	3.82938	3.82938	2.31146	2.31146	0	4.79454	0	5.90718	30.2141	17.8577	0	32.4187	38.3608	10.2167	14.2106	0.35	-2.73	622602	19.5928	9.67514	5.667	154.22	12.3211	0.49287	12.3211	0.251188	0.169201	0.251188	-0.169201	-0.49287	101.207	0	0	0	2	0	2	5
HYCANTHONE	CCN(CC)CCNc1ccc(CO)c2sc3ccccc3c(=O)c12	2.06906	932.017	17.8112	14.7106	15.5271	12.1894	8.73664	9.55313	6.01549	7.06769	4.61826	5.8646	3.11601	4.32163	0	9.90106	0	12.0357	5.38622	52.2159	0	11.3368	36.3982	24.0642	0	0.35	-1.95	573682	17.8596	7.95311	3.53858	151.266	13.0609	0.391627	13.0609	0.197464	0.0323974	0.197464	-0.0649728	-0.391627	107.802	0	0	0	2	1	3	5
ONONETIN	COc1ccc(CC(=O)c2ccc(O)cc2O)cc1	2.15397	587.595	13.8281	10.4595	10.4595	9.09656	5.78022	5.78022	4.14948	4.14948	2.80546	2.80546	1.77983	1.77983	0	15.0076	0	29.2665	0	17.3793	12.1327	31.3753	0	0	4.73686	0.133333	-2.49	20242	12.9538	5.43576	3.04115	110.447	12.0278	0.507823	12.0278	0.170452	0.0708357	0.170452	-0.209711	-0.507823	70.8001	0	0	0	2	0	2	4
AZAPERONE	O=C(CCCN1CCN(c2ccccn2)CC1)c1ccc(F)cc1	1.3907	652.072	16.7778	13.6964	13.6964	11.7203	8.39325	8.39325	6.05025	6.05025	4.38994	4.38994	2.98472	2.98472	0	9.18495	0	11.6005	11.9843	44.9625	12.1327	12.1327	24.3959	14.7838	0	0.368421	-2.27	400674	16.583	8.01518	4.38496	141.469	12.8729	0.354055	12.8729	0.162425	0.0852977	0.162425	-0.308031	-0.354055	92.8545	0	1	1	1	1	2	4
LOBELINE HYDROCHLORIDE	CN1C(CC(=O)c2ccccc2)CCCC1CC(O)c1ccccc1	1.60657	670.941	17.6481	14.8438	14.8438	12.1479	9.18077	9.18077	7.05953	7.05953	5.4231	5.4231	3.84957	3.84957	6.10397	9.90106	0	11.8251	12.4627	36.8102	0	0	60.6637	11.9476	0	0.409091	-1.97	606914	17.8403	8.41335	4.5591	149.848	12.5328	0.388359	12.5328	0.163933	0.209915	0.163933	-0.447014	-0.388359	100.598	0	1	1	2	0	2	3
CLEMIZOLE HYDROCHLORIDE	Clc1ccc(Cn2c(CN3CCCC3)nc3ccccc32)cc1	1.70529	801.098	15.6481	13.081	13.837	11.2928	8.20414	8.58211	6.21261	6.64905	4.55126	4.80324	3.33565	3.46164	0	0	0	0	0	29.4533	37.0113	0	12.1327	45.8652	16.5849	0.315789	-1.84	421458	14.7334	6.34229	3.12026	141.056	6.00743	0.322395	6.00743	0.123921	0.779194	0.123921	0.779194	-0.322395	94.798	0	1	1	2	1	3	3
METYRAPONE	CC(C)(C(=O)c1cccnc1)c1cccnc1	2.37194	506.26	12.3031	9.92148	9.92148	8.12103	5.47495	5.47495	4.43752	4.43752	2.87461	2.87461	1.72148	1.72148	5.41499	4.79454	0	5.78324	5.56345	5.56345	0	36.9201	25.9802	9.96796	0	0.214286	-2.03	8781.08	11.4553	4.45404	2.22849	100.549	12.3991	0.293138	12.3991	0.173918	0.0542593	0.173918	-0.586019	-0.293138	65.8305	0	0	0	0	2	2	3
CEAROIN 3-METHYL ETHER	COc1cccc(C(=O)c2ccccc2)c1	2.34248	489.098	11.3805	9.01265	9.01265	7.80886	5.04855	5.04855	3.42711	3.42711	2.3679	2.3679	1.5205	1.5205	0	4.79454	0	5.78324	16.8764	0	0	19.2425	42.4646	0	4.73686	0.0714286	-2.09	6408.64	10.4286	4.61963	2.11167	94.4934	12.0589	0.496743	12.0589	0.192657	0.0134259	0.192657	0.0134259	-0.496743	62.8685	0	0	0	2	0	2	2
TILORONE	CCN(CC)CCOc1ccc2c(c1)C(=O)c1cc(OCCN(CC)CC)ccc1-2	1.65542	787.967	21.5099	18.7401	18.7401	14.6044	11.1416	11.1416	7.49459	7.49459	5.90283	5.90283	3.88169	3.88169	0	4.79454	0	5.78324	24.3407	61.8945	0	0	36.3982	37.4948	9.47373	0.48	-2.37	6.88127e+06	22.3182	10.5968	5.02411	180.135	13.0142	0.492239	13.0142	0.194047	0.0448017	0.194047	0.0448017	-0.492239	121.876	1	0	1	2	0	2	5
TRIPROLIDINE HYDROCHLORIDE	Cc1ccc(/C(=C\CN2CCCC2)c2ccccn2)cc1	1.90001	593.223	14.4934	12.6261	12.6261	10.3265	7.73745	7.73745	5.70652	5.70652	4.05571	4.05571	2.81109	2.81109	0	0	0	0	0	12.2387	42.6312	0	12.2632	59.2818	0	0.315789	-1.93	126994	14.0261	6.68252	3.58672	126.692	4.53631	0.299652	4.53631	0.0704737	1.01367	0.0704737	1.01367	-0.299652	88.169	0	1	1	1	1	2	2
ACETAMINOSALOL	CC(=O)Nc1ccc(OC(=O)c2ccccc2O)cc1	2.08516	634.577	14.5352	10.7908	10.7908	9.55855	5.93882	5.93882	4.11223	4.11223	2.5092	2.5092	1.61784	1.61784	5.96931	14.6956	0	17.2201	11.4369	0	19.0565	36.3982	0	5.31679	4.73686	0.0666667	-2.82	31575.1	13.6079	5.88045	3.35109	115.364	11.8456	0.507053	11.8456	0.346812	0.0957755	0.346812	-0.643169	-0.507053	73.811	0	0	0	2	0	2	4
TRIACETYLRESVERATROL	CC(=O)Oc1ccc(/C=C/c2cc(OC(C)=O)cc(OC(C)=O)c2)cc1	2.22573	814.855	19.1041	14.6456	14.6456	12.3126	7.80122	7.80122	5.42105	5.42105	3.03544	3.03544	2.14514	2.14514	11.9386	14.3836	0	17.4683	11.313	5.56345	26.8376	42.4742	6.07602	0	14.2106	0.15	-3.41	420128	18.9219	8.6178	6.23834	150.544	11.1618	0.426733	11.1618	0.307526	0.278802	0.307526	-0.471329	-0.426733	95.739	0	0	0	2	0	2	6
ACTINOQUINOL SODIUM	CCOc1ccc(S(=O)(=O)O)c2cccnc12	2.79833	651.569	12.4663	9.12128	9.93778	8.03702	5.01777	6.45783	3.36948	4.75944	2.27039	3.1822	1.61748	2.30012	10.1181	8.4178	0	4.89548	23.2593	0	12.1327	18.3296	6.92374	4.98398	9.28961	0.181818	-1.66	6739.6	11.8146	4.30744	2.22322	98.8048	11.203	0.491592	11.203	0.294697	0.162914	0.294697	-4.25668	-0.491592	62.7266	0	0	0	1	1	2	4
VIOLASTYRENE	COc1cc(C/C=C/c2ccccc2)c(OC)cc1O	2.17992	588.684	14.372	11.667	11.667	9.74071	6.39755	6.39755	4.35308	4.35308	3.02954	3.02954	1.99048	1.99048	0	5.10653	0	5.74951	17.9198	11.1269	7.1098	19.2425	30.3318	12.152	9.47373	0.176471	-2.42	40375.9	13.999	6.66125	3.32092	118.645	9.72731	0.504162	9.72731	0.160892	0.083462	0.160892	0.083462	-0.504162	80.3908	0	0	0	2	0	2	3
BENZYDAMINE HYDROCHLORIDE	CN(C)CCCOc1nn(Cc2ccccc2)c2ccccc12	1.79061	749.656	16.0707	13.7745	13.7745	11.2372	8.00848	8.00848	5.97084	5.97084	3.78769	3.78769	2.63006	2.63006	0	0	0	0	6.60688	36.2932	5.56345	0	22.8809	60.4921	4.73686	0.315789	-2.33	265603	15.5613	7.28896	3.90259	136.84	5.92944	0.476124	5.92944	0.240293	0.685044	0.240293	0.685044	-0.476124	93.943	0	0	0	2	1	3	4
BENZYL NICOTINATE	O=C(OCc1ccccc1)c1cccnc1	1.94603	453.874	11.2173	8.66697	8.66697	7.86017	4.97158	4.97158	3.30343	3.30343	2.10999	2.10999	1.28995	1.28995	0	4.79454	0	12.5762	5.56345	5.56345	6.19684	18.3296	30.3318	4.98398	4.73686	0.0769231	-2.16	6818.99	10.3609	5.07115	2.66697	93.7131	11.5558	0.457182	11.5558	0.339535	0.286277	0.339535	-0.350043	-0.457182	59.7985	0	0	0	1	1	2	3
BENDAZAC	O=C(O)COc1nn(Cc2ccccc2)c2ccccc12	1.96485	765.548	14.6565	11.2685	11.2685	10.2372	6.57911	6.57911	4.64796	4.64796	3.1316	3.1316	2.21054	2.21054	12.5762	4.79454	0	0	12.4247	16.4664	0	0	59.2791	5.09868	9.84339	0.125	-2.82	99776.1	13.1764	5.66367	2.86383	120.942	10.6469	0.478722	10.6469	0.341292	0.350862	0.341292	-1.01695	-0.478722	78.4078	0	0	0	2	1	3	4
TRICLABENDAZOLE	CSc1nc2cc(Cl)c(Oc3cccc(Cl)c3Cl)cc2[nH]1	2.03309	819.329	14.9828	10.7844	13.8686	10.0797	5.9335	8.29214	4.19988	6.18719	2.84324	4.52022	1.84426	2.77282	0	0	0	0	26.5669	16.1898	11.7619	30.3318	6.25577	9.96796	39.5397	0.0714286	-1.07	81985.1	14.8502	5.96916	2.94403	140.11	6.23594	0.454095	6.23594	0.165592	0.351615	0.165592	0.351615	-0.454095	89.4207	0	0	0	2	1	3	3
2,3-DIHYDROXY-4-METHOXY-4'-ETHOXYBENZOPHENONE	CCOc1ccc(C(=O)c2ccc(OC)c(O)c2O)cc1	2.33503	646.462	15.4054	11.7904	11.7904	10.0789	6.44567	6.44567	4.29911	4.29911	3.00624	3.00624	1.93379	1.93379	17.2823	15.0076	0	11.313	17.9198	0	19.2425	24.2655	6.92374	0	9.47373	0.1875	-2.69	55643.5	14.7136	6.17393	2.91472	121.925	12.3354	0.503651	12.3354	0.200792	0.0115369	0.200792	-0.492375	-0.503651	77.3671	0	0	0	2	0	2	5
LABETALOL HYDROCHLORIDE	CC(CCc1ccccc1)NCC(O)c1ccc(O)c(C(N)=O)c1	1.8473	673.567	17.5267	13.7748	13.7748	11.4692	8.05163	8.05163	5.9902	5.9902	4.03935	4.03935	2.51886	2.51886	12.0111	15.0076	0	17.3548	12.1082	12.8416	17.6962	6.06637	18.1991	24.3733	5.73367	0.315789	-2.37	222955	17.9757	8.47317	5.07776	141.683	11.2476	0.507122	11.2476	0.251966	0.0172927	0.251966	-0.775115	-0.507122	93.8122	0	0	0	2	0	2	4
TOLFENAMIC ACID	Cc1c(Cl)cccc1Nc1ccccc1C(=O)O	2.40248	596.098	13.121	9.77488	10.5308	8.59222	5.43808	5.81604	3.88813	4.29533	2.6945	3.10397	1.66659	1.84113	5.96931	4.79454	0	5.56345	10.71	11.2508	0	30.3318	19.0565	5.31679	16.7075	0.0714286	-2	12394.3	12.4567	5.10417	2.46202	110.027	11.0978	0.477583	11.0978	0.33731	0.233218	0.33731	-0.960388	-0.477583	72.873	0	0	0	2	0	2	2
OXYCLOZANIDE	O=C(Nc1cc(Cl)cc(Cl)c1O)c1c(O)c(Cl)cc(Cl)c1Cl	2.47331	752.751	16.6019	10.4245	14.2042	10.2181	5.5783	7.46812	4.11571	6.15171	2.64909	4.23094	1.63906	2.8254	11.6567	15.0076	0	42.1135	0	0	18.1991	0	0	5.31679	58.0047	0	-1.04	55656.6	17.316	6.60485	3.31377	149.67	12.2649	0.505487	12.2649	0.260665	0.0111434	0.260665	-0.846728	-0.505487	89.2168	0	0	0	2	0	2	3
NEPAFENAC	NC(=O)Cc1cccc(C(=O)c2ccccc2)c1N	2.40641	621.298	13.8281	10.2971	10.2971	9.09222	5.84741	5.84741	4.21661	4.21661	2.84171	2.84171	1.89791	1.89791	5.90718	9.58907	0	12.2041	22.3777	0	0	42.4646	6.06637	0	11.4673	0.0666667	-2.62	20828.7	12.8271	5.35065	2.79616	110.586	12.309	0.397893	12.309	0.22142	0.029507	0.22142	-0.475917	-0.397893	73.6273	0	0	0	2	0	2	3
FENOFIBRATE	CC(C)OC(=O)C(C)(C)Oc1ccc(C(=O)c2ccc(Cl)cc2)cc1	2.09993	746.271	18.6125	14.7071	15.463	11.6864	7.99274	8.3707	6.42683	6.86327	3.43024	3.68222	2.13456	2.26055	11.5704	9.58907	0	11.8872	21.899	0	0	76.2259	0	0	21.0747	0.3	-2.33	255196	19.0008	7.70251	5.06896	152.261	12.4256	0.476166	12.4256	0.349642	0.109542	0.349642	-1.11907	-0.476166	97.2615	0	0	0	2	0	2	4
BENZYL BENZOATE	O=C(OCc1ccccc1)c1ccccc1	1.94603	448.676	11.2173	8.79711	8.79711	7.86017	5.12184	5.12184	3.42776	3.42776	2.22225	2.22225	1.38069	1.38069	0	4.79454	0	5.96931	12.1703	5.56345	0	12.1327	48.5309	0	4.73686	0.0714286	-2.09	6818.99	10.4286	5.12114	2.70092	94.4934	11.5958	0.457223	11.5958	0.337955	0.287543	0.337955	-0.287543	-0.457223	62.0035	0	0	0	2	0	2	2
MILRINONE	Cc1[nH]c(=O)c(C#N)cc1-c1ccncc1	2.67798	608.396	11.5436	8.68943	8.68943	7.71955	4.7655	4.7655	3.3985	3.3985	2.35011	2.35011	1.53746	1.53746	0	4.79454	0	11.1227	0	16.8208	0	25.3838	18.202	9.96796	5.26189	0.0833333	-2.41	5314.73	10.1195	3.98915	1.70754	92.2118	11.3642	0.324752	11.3642	0.265591	0.122604	0.265591	-0.349254	-0.324752	59.7457	0	0	0	0	2	2	3
CLONIXIN	Cc1c(Cl)cccc1Nc1ncccc1C(=O)O	2.40248	599.295	13.121	9.64474	10.4007	8.59222	5.29788	5.67584	3.74212	4.14932	2.55889	2.96835	1.54794	1.72248	5.96931	4.79454	0	5.56345	10.8405	11.2508	12.2632	18.1991	12.9901	10.3008	16.7075	0.0769231	-2.07	12394.3	12.3886	5.05914	2.43438	109.247	11.0578	0.477541	11.0578	0.338976	0.122107	0.338976	-1.02289	-0.477541	70.668	0	0	0	1	1	2	3
DILOXANIDE FUROATE	CN(C(=O)C(Cl)Cl)c1ccc(OC(=O)c2ccco2)cc1	2.05352	622.933	15.4054	10.9549	12.4668	9.98607	5.90257	6.77544	4.05867	5.15494	2.67418	3.04754	1.56345	1.85622	16.7128	9.58907	0	5.76025	11.4369	0	17.2294	37.3795	0	0	32.3559	0.142857	-1.98	67614.9	15.4096	6.64871	3.77092	130.546	11.6761	0.457322	11.6761	0.379103	0.109717	0.379103	-1.13291	-0.457322	79.0125	0	0	0	1	1	2	4
FELBINAC	O=C(O)Cc1ccc(-c2ccccc2)cc1	2.22868	471.848	11.3805	8.75872	8.75872	7.75402	5.11689	5.11689	3.63346	3.63346	2.41641	2.41641	1.62027	1.62027	5.96931	4.79454	0	6.42082	0	16.6904	0	0	54.5973	0	5.10653	0.0714286	-2.09	5601.43	10.4286	4.61963	2.47972	94.1741	10.5236	0.480986	10.5236	0.307315	0.0784421	0.307315	-0.798647	-0.480986	63.2178	0	0	0	2	0	2	1
PIRFENIDONE	Cc1ccc(=O)n(-c2ccccc2)c1	2.62652	485.175	9.96626	7.97426	7.97426	6.77086	4.51958	4.51958	3.25024	3.25024	2.09333	2.09333	1.3837	1.3837	0	4.79454	0	5.55927	0	11.2508	0	10.6335	49.5188	0	0	0.0833333	-1.83	2104.74	8.75438	3.49933	1.59297	82.4446	11.5348	0.284065	11.5348	0.25456	0.00166667	0.25456	0.00166667	-0.284065	56.776	0	0	0	1	1	2	2
PYRIMETHAMINE	CCc1nc(N)nc(N)c1-c1ccc(Cl)cc1	2.61351	536.947	12.4138	9.4436	10.1995	8.11339	5.29279	5.67075	3.64919	4.08562	2.49702	2.74899	1.73321	1.85919	0	0	0	5.94834	10.8405	23.2417	0	0	31.1892	9.96796	23.0683	0.166667	-1.81	7328.29	11.6689	4.59061	2.31347	104.641	5.90375	0.383007	5.90375	0.221727	0.205614	0.221727	0.205614	-0.383007	70.6808	0	0	0	1	1	2	4
PIPERIC ACID	O=C(O)/C=C/C=C/c1ccc2c(c1)OCO2	2.07752	460.087	11.3805	8.42052	8.42052	7.75402	4.72871	4.72871	3.16917	3.16917	2.03521	2.03521	1.32134	1.32134	5.96931	4.79454	0	6.79294	5.74951	17.389	6.07602	12.152	18.1991	0	14.5803	0.0833333	-2.23	6625.62	10.2933	4.52617	2.41629	92.4189	10.2068	0.478074	10.2068	0.327799	0.251407	0.327799	-0.962651	-0.478074	58.3748	0	1	1	1	0	1	3
LAPACHOL METHYL ETHER	COC1=C(CC=C(C)C)C(=O)c2ccccc2C1=O	2.5396	602.175	13.9912	11.3186	11.3186	9.05775	6.14845	6.14845	4.70123	4.70123	3.08928	3.08928	2.11163	2.11163	0	9.58907	0	17.3257	23.1208	5.5731	7.1098	24.2655	19.9235	0	4.73686	0.25	-2.16	19279	13.2759	5.22442	2.36206	112.132	12.4248	0.492207	12.4248	0.228215	0.120787	0.228215	-0.213096	-0.492207	73.186	1	0	1	1	0	1	3
LAPACHOL	CC(C)=CCC1=C(O)C(=O)c2ccccc2C1=O	2.49773	587.511	13.2841	10.3576	10.3576	8.51974	5.75968	5.75968	4.51659	4.51659	2.90576	2.90576	1.90938	1.90938	11.5424	14.6956	0	23.3406	5.56345	5.5731	0	24.2655	19.9235	0	0	0.2	-2.16	11349.2	12.301	4.60684	1.99253	105.448	12.1859	0.503812	12.1859	0.227984	0.180463	0.227984	-0.470041	-0.503812	68.8058	1	0	1	1	0	1	3
PTERIN-6-CARBOXYLIC ACID	Nc1nc(O)c2nc(C(=O)O)cnc2n1	2.76455	555.562	10.9996	7.24623	7.24623	7.07539	3.80213	3.80213	2.63802	2.63802	1.625	1.625	1.01256	1.01256	11.8493	9.90106	0	22.8061	0	6.19684	0	0	0	19.9359	10.8402	0	-2.51	2532.67	9.06105	3.01153	1.47465	82.4465	10.5732	0.491559	10.5732	0.355633	0.0462963	0.355633	-1.24942	-0.491559	48.1645	0	0	0	0	2	2	7
DIPHENYLUREA	O=C(Nc1ccccc1)Nc1ccccc1	1.95219	410.374	11.2173	8.68175	8.68175	7.84334	5.02549	5.02549	3.31117	3.31117	2.06332	2.06332	1.33641	1.33641	0	4.79454	0	6.03111	0	11.3748	0	0	60.6637	10.6336	0	0	-2.29	6213.39	10.2354	4.97865	2.84981	94.1147	11.5596	0.323178	11.5596	0.323178	0.238519	0.307722	-0.238519	-0.307722	65.5254	0	0	0	2	0	2	1
PLUMBAGIN	CC1=CC(=O)c2c(O)cccc2C1=O	2.75099	469.421	10.2925	7.57311	7.57311	6.60906	4.20322	4.20322	3.22042	3.22042	2.23925	2.23925	1.53508	1.53508	0	14.6956	0	28.4429	5.5731	0	12.1424	19.0565	0	0	0	0.0909091	-1.9	1608.84	8.68738	2.80268	1.05923	80.678	11.5827	0.507159	11.5827	0.190208	0.113981	0.190208	-0.31	-0.507159	50.5248	1	0	1	1	0	1	3
RUFINAMIDE	NC(=O)c1cn(Cc2c(F)cccc2F)nn1	2.28225	546.934	12.4138	8.59968	8.59968	8.07539	4.70504	4.70504	3.36582	3.36582	2.1729	2.1729	1.33397	1.33397	17.5416	13.5754	0	17.8021	0	16.8145	12.2632	0	0	10.3121	5.73367	0.1	-2.31	8988.22	11.1836	4.28211	2.27285	94.8462	13.3083	0.364149	13.3083	0.270386	0.0539375	0.270386	-0.745134	-0.364149	53.9999	0	0	0	1	1	2	4
RACTOPAMINE HYDROCHLORIDE	CC(CCc1ccc(O)cc1)NCC(O)c1ccc(O)cc1	1.73498	565.891	15.9494	12.7365	12.7365	10.5417	7.52645	7.52645	5.62175	5.62175	3.73989	3.73989	2.27499	2.27499	6.10397	15.3196	0	17.5409	6.54476	18.4051	5.56345	36.3982	12.1327	12.2405	0	0.333333	-2.04	89353.2	16.3326	7.82306	5.0576	130.611	10.1042	0.507967	10.1042	0.115098	0.200162	0.115098	-0.586368	-0.507967	86.9591	0	0	0	2	0	2	4
MONOBENZONE	Oc1ccc(OCc2ccccc2)cc1	1.96422	406.311	10.5102	8.25872	8.25872	7.34334	4.80201	4.80201	3.26817	3.26817	2.08505	2.08505	1.28327	1.28327	0	0	0	5.74951	6.60688	11.313	0	24.2655	30.3318	0	9.84339	0.0769231	-1.96	3860.04	9.58951	4.50912	2.74159	88.7612	9.08637	0.507962	9.08637	0.119581	0.251908	0.119581	0.251908	-0.507962	58.8808	0	0	0	2	0	2	2
MENADIONE	CC1=CC(=O)c2ccccc2C1=O	2.69039	427.471	9.42229	7.20325	7.20325	6.19838	4.06295	4.06295	3.06631	3.06631	2.14291	2.14291	1.44834	1.44834	0	9.58907	0	11.5665	16.7	0	6.07602	31.1892	0	0	0	0.0909091	-1.7	1131.07	7.92397	2.66012	1.10854	75.8837	11.5416	0.289251	11.5416	0.189107	0.0461111	0.189107	-0.0762037	-0.289251	48.86	1	0	1	1	0	1	2
ZOMEPIRAC SODIUM	Cc1cc(CC(=O)O)n(C)c1C(=O)c1ccc(Cl)cc1	2.41825	671.172	14.8614	11.1827	11.9387	9.39675	6.07109	6.44905	4.63284	5.06928	3.1767	3.42868	2.21717	2.34316	5.96931	9.58907	0	12.2041	21.9739	5.56345	0	48.8703	0	0	16.7075	0.2	-2.07	29012	14.3414	5.5074	2.75056	121.153	12.487	0.480945	12.487	0.308846	0.105915	0.308846	-0.920285	-0.480945	76.3743	0	0	0	1	1	2	3
ENROFLOXACIN	CCN1CCN(c2cc3c(cc2F)c(=O)c(C(=O)O)cn3C2CC2)CC1	1.83424	927.752	18.4219	14.7425	14.7425	12.4904	9.08257	9.08257	7.05757	7.05757	5.30961	5.30961	3.71312	3.71312	17.2153	19.086	0	16.9915	11.2041	45.5654	12.2632	6.06637	9.46701	11.8236	0	0.473684	-2.41	1.65541e+06	17.0264	6.39121	2.85816	149.983	14.7935	0.477497	14.7935	0.340723	0.143745	0.340723	-1.27178	-0.477497	97.7233	1	1	2	1	1	2	5
MINAPRINE HYDROCHLORIDE	Cc1cc(-c2ccccc2)nnc1NCCN1CCOCC1	1.57753	596.863	15.2005	12.9566	12.9566	10.8265	7.76483	7.76483	5.50801	5.50801	3.87822	3.87822	2.56698	2.56698	0	0	0	0	0	62.0315	0	0	18.1991	45.5369	4.73686	0.411765	-1.98	165165	14.9366	7.33374	3.80891	130.868	5.35422	0.378793	5.35422	0.15118	0.837903	0.15118	0.837903	-0.378793	87.9537	0	1	1	1	1	2	5
DINITOLMIDE	Cc1c(C(N)=O)cc([N+](=O)[O-])cc1[N+](=O)[O-]	3.57275	461.442	12.4557	8.16772	8.16772	7.34111	4.07501	4.07501	3.01593	3.01593	2.03801	2.03801	1.23508	1.23508	27.1286	25.0232	0	11.1269	0	12.1327	6.92374	0	0	0	5.73367	0.125	-2.51	2479.52	11.5641	3.92752	1.94595	88.9687	10.9484	0.365583	10.9484	0.279475	0.0167593	0.279475	-0.940463	-0.365583	53.0057	0	0	0	1	0	1	5
AMEZINIUM METILSULFATE	COc1cc(N)cn[n+]1-c1ccccc1	2.53157	456.645	10.6734	8.42148	8.42148	7.30886	4.58317	4.58317	3.07862	3.07862	2.03107	2.03107	1.33079	1.33079	0	0	0	0	11.5674	5.68739	0	24.0548	30.3318	5.09868	10.4705	0.0909091	-2.1	3648.57	9.45484	3.95801	1.88113	87.9246	5.62531	0.445671	5.62531	0.400944	0.582436	0.400944	0.582436	-0.445671	56.7334	0	0	0	1	1	2	3
HARMINE	COc1ccc2c(c1)[nH]c1c(C)nccc12	2.45258	670.055	11.121	9.24221	9.24221	7.79202	5.20422	5.20422	3.85544	3.85544	2.9171	2.9171	2.0719	2.0719	0	0	0	0	0	22.4768	10.7724	7.1098	31.3197	16.0343	4.73686	0.153846	-2.03	8750.79	9.21439	3.23439	1.17792	93.067	5.2129	0.496687	5.2129	0.120476	0.865434	0.120476	0.865434	-0.496687	64.8887	0	0	0	1	2	3	2
PEFLOXACIN MESYLATE	CCn1cc(C(=O)O)c(=O)c2cc(F)c(N3CCN(C)CC3)cc21	2.18316	854.26	17.4304	13.7509	13.7509	11.4179	7.95508	7.95508	6.07416	6.07416	4.56382	4.56382	3.10305	3.10305	17.2153	19.086	0	10.9497	30.8384	13.0895	12.2632	10.6335	18.8713	4.89991	0	0.411765	-2.41	254289	16.4479	6.23834	2.75299	138.259	14.5989	0.477497	14.5989	0.340723	0.103822	0.340723	-1.29847	-0.477497	90.5093	0	1	1	1	1	2	5
3-ACETYLCOUMARIN	CC(=O)c1cc2ccccc2oc1=O	2.84068	551.706	10.1294	7.6115	7.6115	6.68154	4.2212	4.2212	3.04154	3.04154	2.02071	2.02071	1.30736	1.30736	5.62559	9.58907	0	11.3467	5.58302	5.38622	6.92374	24.2655	6.06637	0	4.41715	0.0909091	-1.9	1786.46	8.68738	3.10384	1.32757	79.9708	11.2871	0.422201	11.2871	0.346698	0.100648	0.346698	-0.572963	-0.422201	52.4885	0	0	0	1	1	2	3
HARMANE	Cc1nccc2c1[nH]c1ccccc12	2.63273	607.821	9.54361	7.91132	7.91132	6.86017	4.68116	4.68116	3.48951	3.48951	2.61743	2.61743	1.91027	1.91027	0	0	0	0	0	11.2106	16.2891	0	19.1869	34.2334	0	0.0833333	-1.83	3513.45	7.56236	2.57782	0.880209	81.5885	4.27133	0.353028	4.27133	0.0680618	1.05435	0.0680618	1.05435	-0.353028	58.3367	0	0	0	1	2	3	1
LAWSONE METHYL ETHER	COC1=CC(=O)c2ccccc2C1=O	2.60723	443.601	10.1294	7.6115	7.6115	6.73638	4.17532	4.17532	2.95167	2.95167	2.14304	2.14304	1.4427	1.4427	0	9.58907	0	17.3257	11.1269	0	13.1858	24.2655	0	0	4.73686	0.0909091	-1.9	1985.67	8.68738	3.10384	1.13885	80.9973	11.6478	0.492493	11.6478	0.227912	0.105278	0.227912	-0.233611	-0.492493	50.195	1	0	1	1	0	1	3
THIABENDAZOLE	c1ccc2[nH]c(-c3cscn3)nc2c1	2.24409	520.529	9.38047	7.26678	8.08327	6.93265	4.26645	5.20926	2.97624	3.69493	2.06432	2.65078	1.40358	1.94025	0	0	0	0	0	22.5517	0	11.3368	35.1561	14.9519	0	0	-1.68	4544.97	7.6987	2.91984	1.1177	84.459	4.4438	0.336617	4.4438	0.15754	0.840231	0.15754	0.840231	-0.336617	57.2017	0	0	0	1	2	3	3
INAMRINONE	Nc1cc(-c2ccncc2)c[nH]c1=O	2.53683	490.22	9.96626	7.39691	7.39691	6.77086	4.15791	4.15791	2.90871	2.90871	1.94561	1.94561	1.21241	1.21241	0	4.79454	0	11.2467	0	11.1269	0	24.6569	12.1327	9.96796	5.73367	0	-2.1	2135.82	8.49612	3.33419	1.49535	80.4292	11.0096	0.39425	11.0096	0.270598	0.221585	0.270598	-0.261291	-0.39425	54.7061	0	0	0	0	2	2	3
PURPUROGALLIN	O=c1c(O)cccc2cc(O)c(O)c(O)c12	3.13985	633.279	11.8699	8.0065	8.0065	7.51974	4.41992	4.41992	3.29728	3.29728	2.2742	2.2742	1.48101	1.48101	28.4268	25.2206	0	10.7724	0	12.1327	12.1327	0	0	0	0	0	-2.43	4220.67	10.1002	3.30323	1.29698	89.462	11.6099	0.504146	11.6099	0.23126	0.220463	0.23126	-0.812222	-0.504146	56.8772	0	0	0	2	0	2	5
TOLMETIN SODIUM	Cc1ccc(C(=O)c2ccc(CC(=O)O)n2C)cc1	2.3159	623.34	13.9912	10.8821	10.8821	8.98607	5.96544	5.96544	4.53459	4.53459	3.1045	3.1045	1.96672	1.96672	5.96931	9.58907	0	12.2041	16.9513	5.56345	0	35.8802	19.0565	0	5.10653	0.2	-2.36	20987.2	13.0807	5.09897	2.73127	110.85	12.3093	0.480945	12.3093	0.308845	0.0856371	0.308845	-0.906912	-0.480945	71.3643	0	0	0	1	1	2	3
ACECLOFENAC	O=C(O)COC(=O)Cc1ccccc1Nc1c(Cl)cccc1Cl	2.17537	713.52	16.8196	11.8836	13.3954	10.9692	6.63465	7.39058	4.61	5.4244	2.93122	3.56116	1.89707	2.38901	18.5455	9.58907	0	6.42082	26.9835	0	0	42.4646	0	10.0537	28.3084	0.125	-2.24	125088	17.1192	7.85212	4.87391	142.335	11.69	0.478722	11.69	0.341344	0.0709077	0.341344	-1.20129	-0.478722	88.4855	0	0	0	2	0	2	4
KYNURENIC ACID	O=C(O)c1cc(O)c2ccccc2n1	2.78464	507.693	10.1294	7.13664	7.13664	6.68154	4.00325	4.00325	2.84892	2.84892	1.91346	1.91346	1.26659	1.26659	5.96931	9.90106	0	11.4434	10.9029	6.06637	0	24.2655	0	4.98398	5.10653	0	-2.1	1815.5	8.49612	2.9907	1.26478	79.4476	10.6232	0.507164	10.6232	0.354148	0.062037	0.354148	-1.14717	-0.507164	50.3671	0	0	0	1	1	2	3
CHLORAZANIL HYDROCHLORIDE	Nc1ncnc(Nc2ccc(Cl)cc2)n1	2.18177	456.315	10.6734	7.68371	8.43964	7.23718	4.20985	4.58781	2.79917	3.23561	1.69084	1.94282	1.03149	1.15748	0	0	0	5.94834	10.971	5.68739	6.32732	12.1327	12.1327	20.2687	17.3346	0	-1.88	3164.49	9.66651	4.09955	2.53684	91.3405	5.75085	0.367645	5.75085	0.231487	0.181911	0.231487	0.181911	-0.367645	58.9741	0	0	0	1	1	2	5
VISNAGIN	COc1c2ccoc2cc2oc(C)cc(=O)c12	2.63383	764.021	11.9912	9.44239	9.44239	8.20271	5.19128	5.19128	3.83666	3.83666	2.73128	2.73128	2.04366	2.04366	0	4.79454	0	5.42879	28.062	5.38622	13.1762	25.3196	0	0	13.5712	0.153846	-2.23	12622.7	9.95823	3.38132	1.33719	96.3988	11.9742	0.495058	11.9742	0.196229	0.107685	0.196229	-0.107685	-0.495058	63.545	0	0	0	1	2	3	4
XANTHURENIC ACID	O=C(O)c1cc(O)c2cccc(O)c2n1	2.85361	550.359	10.9996	7.5065	7.5065	7.09222	4.14353	4.14353	3.00508	3.00508	2.01549	2.01549	1.32506	1.32506	5.96931	15.0076	0	22.7097	5.38622	6.06637	6.06637	12.1327	0	4.98398	5.10653	0	-2.3	2647.85	9.26263	3.12617	1.43473	84.2419	10.6529	0.507161	10.6529	0.354151	0.0786111	0.354151	-1.25421	-0.507161	52.0319	0	0	0	1	1	2	4
BERGAPTEN	COc1c2ccoc2cc2oc(=O)ccc12	2.58458	720.536	11.121	8.51974	8.51974	7.79202	4.77461	4.77461	3.40847	3.40847	2.51283	2.51283	1.83008	1.83008	0	4.79454	0	5.62559	16.9156	10.7724	6.06637	25.5057	6.06637	0	13.5712	0.0833333	-2.23	8834.56	9.02926	3.13102	1.12927	90.0339	11.1193	0.49521	11.1193	0.335697	0.388464	0.335697	-0.388464	-0.49521	58.808	0	0	0	1	2	3	4
1,4-NAPHTHOQUINONE	O=C1C=CC(=O)c2ccccc21	2.69262	351.58	8.55204	6.2806	6.2806	5.78769	3.64628	3.64628	2.60742	2.60742	1.84407	1.84407	1.24378	1.24378	0	9.58907	0	11.5665	11.1269	0	12.152	24.2655	0	0	0	0	-1.7	768.364	6.97664	2.41137	0.889435	69.5188	11.192	0.289262	11.192	0.186215	0.0924074	0.186215	-0.0924074	-0.289262	44.243	1	0	1	1	0	1	2
KINETIN	c1coc(CNc2ncnc3[nH]cnc23)c1	1.86093	586.067	10.7947	8.34375	8.34375	7.93265	4.83637	4.83637	3.25494	3.25494	2.22736	2.22736	1.47802	1.47802	0	0	0	0	12.3626	16.9241	6.32732	12.5905	12.1327	25.2527	4.41715	0.1	-2.37	12331.4	8.89989	3.65132	1.49687	90.7474	5.21464	0.467477	5.21464	0.162283	0.57537	0.162283	0.57537	-0.467477	57.7184	0	0	0	0	3	3	5
ETHOXZOLAMIDE	CCOc1ccc2nc(S(N)(=O)=O)sc2c1	2.54173	618.716	11.7591	8.50496	10.138	7.50335	4.56656	6.92938	3.08733	5.85311	1.89468	4.23249	1.26195	2.94694	10.0233	8.4178	0	4.33966	17.8731	16.0367	0	18.1991	6.92374	4.98398	9.87584	0.222222	-1.18	4725.86	11.3097	4.00314	2.15643	96.9172	11.1076	0.493834	11.1076	0.264906	0.0730107	0.264906	-3.72322	-0.493834	62.1622	0	0	0	1	1	2	5
URAPIDIL HYDROCHLORIDE	COc1ccccc1N1CCN(CCCNc2cc(=O)n(C)c(=O)n2C)CC1	1.45328	912.788	20.0956	16.8501	16.8501	13.5072	9.62247	9.62247	7.04929	7.04929	5.28137	5.28137	3.52506	3.52506	0	9.58907	0	11.249	12.3626	55.1486	17.6811	14.1575	18.1991	21.183	4.73686	0.5	-2.74	2.1963e+06	20.0061	8.96644	4.38635	164.497	11.9478	0.494586	11.9478	0.331521	0.293461	0.331521	-0.317165	-0.494586	111.678	0	1	1	1	1	2	8
LAMOTRIGINE	Nc1nnc(-c2cccc(Cl)c2Cl)c(N)n1	2.63255	543.418	11.7067	7.98432	9.49618	7.59222	4.29376	5.04969	3.00523	3.79039	1.93679	2.7557	1.22971	1.61974	0	0	0	11.7662	21.3026	0	0	18.1991	0	15.1813	34.6692	0	-1.59	4372.52	10.9123	4.11234	1.8679	101.402	6.0252	0.381706	6.0252	0.241599	0.0133338	0.241599	0.0133338	-0.381706	64.1078	0	0	0	1	1	2	5
PIRIBEDIL HYDROCHLORIDE	c1cnc(N2CCN(Cc3ccc4c(c3)OCO4)CC2)nc1	1.36009	641.849	14.7778	12.3121	12.3121	10.8821	7.51221	7.51221	5.4996	5.4996	4.05044	4.05044	2.85801	2.85801	0	0	0	0	6.79294	50.1711	5.56345	12.3937	12.1327	31.9005	9.47373	0.375	-2.34	279478	13.3317	5.80592	2.69339	128.853	5.43766	0.453595	5.43766	0.2308	0.327913	0.2308	0.327913	-0.453595	82.087	0	2	2	1	1	2	6
CHLOROPYRAMINE HYDROCHLORIDE	CN(C)CCN(Cc1ccc(Cl)cc1)c1ccccn1	2.11504	511.005	14.372	11.9597	12.7157	9.64787	6.7011	7.07907	5.03923	5.47567	3.0771	3.32907	1.94632	2.07231	0	0	0	0	0	30.4748	5.56345	0	36.5287	41.0119	11.6009	0.3125	-1.58	36799.8	14.8213	7.26848	4.51083	125.356	5.93532	0.351011	5.93532	0.128304	0.76984	0.128304	0.76984	-0.351011	85.293	0	0	0	1	1	2	3
NIALAMIDE	O=C(CCNNC(=O)c1ccncc1)NCc1ccccc1	1.6014	602.058	15.6231	12.0812	12.0812	10.754	6.99356	6.99356	4.62912	4.62912	2.954	2.954	1.77916	1.77916	0	9.58907	0	18.2352	18.653	5.56345	0	24.5264	30.3318	21.1523	0	0.1875	-2.73	118835	15.6549	8.53322	5.33608	128.476	11.6981	0.351985	11.6981	0.264983	0.0745249	0.264983	-0.257321	-0.351985	82.6116	0	0	0	1	1	2	4
NALIDIXIC ACID	CCn1cc(C(=O)O)c(=O)c2ccc(C)nc21	2.94674	658.584	12.577	9.59729	9.59729	8.04091	5.28357	5.28357	3.78687	3.78687	2.6317	2.6317	1.75327	1.75327	11.3981	9.58907	0	5.56345	17.5782	5.69393	6.19684	16.6998	13.8475	4.98398	5.10653	0.25	-2.17	6765.61	11.3194	4.00892	1.79577	97.3394	11.9152	0.477497	11.9152	0.340725	0.21759	0.340725	-1.20863	-0.477497	63.3733	0	0	0	0	2	2	4
AMPROLIUM	CCCc1ncc(C[n+]2ccccc2C)c(N)n1	2.22108	537.067	12.9578	10.9271	10.9271	8.70271	6.25729	6.25729	4.41663	4.41663	2.9298	2.9298	1.84678	1.84678	0	0	0	0	12.3626	24.2295	5.69393	0	24.5264	34.4489	5.73367	0.357143	-1.97	13591.8	12.486	5.5781	2.82652	107.522	5.98512	0.383155	5.98512	0.178631	0.587225	0.178631	0.587225	-0.383155	70.9154	0	0	0	0	2	2	3
PHENOTHIAZINE	c1ccc2c(c1)Nc1ccccc1S2	2.12492	391.753	9.38047	7.52705	8.34355	6.93265	4.56295	5.37945	3.21938	4.30316	2.26337	3.41519	1.58137	2.56957	0	0	0	0	0	0	21.1657	0	11.7619	53.8477	0	0	-1.41	3255.13	7.94478	3.06593	1.19153	87.1556	3.41963	0.353677	3.41963	0.0525862	1.20481	0.0525862	1.20481	-0.353677	60.2897	0	1	1	2	0	2	2
THONZYLAMINE HYDROCHLORIDE	COc1ccc(CN(CCN(C)C)c2ncccn2)cc1	2.10488	527.733	15.0791	12.8599	12.8599	10.1859	6.98429	6.98429	5.1217	5.1217	3.18461	3.18461	1.97633	1.97633	0	0	0	0	0	31.3321	5.56345	19.5035	18.1991	45.9959	4.73686	0.375	-2.14	64335.2	15.2527	7.59171	4.71733	125.751	5.19279	0.496768	5.19279	0.225086	0.759415	0.225086	0.759415	-0.496768	84.63	0	0	0	1	1	2	5
LEFLUNOMIDE	Cc1oncc1C(=O)Nc1ccc(C(F)(F)F)cc1	2.12467	587.767	14.0436	9.78435	9.78435	8.87603	5.27601	5.27601	3.82489	3.82489	2.46545	2.46545	1.45767	1.45767	17.6469	17.9658	0	11.2508	5.76025	12.1327	18.3296	6.92374	0	10.4735	4.52309	0.166667	-2.31	19345.5	13.1295	4.75302	2.9281	105.757	12.3503	0.415912	12.3503	0.415912	0.236017	0.360868	-4.39523	-0.360868	60.6372	0	0	0	1	1	2	3
IOTHALAMIC ACID	CNC(=O)c1c(I)c(NC(C)=O)c(I)c(C(=O)O)c1I	3.77517	616.421	15.6104	10.3059	16.7783	9.21732	5.15293	8.38917	3.63241	6.86866	2.28597	5.52221	1.46195	5.84915	11.8765	19.4901	0	17.0341	16.3979	0	13.9714	0	67.7726	10.6336	0	0.181818	-0.18	15415.8	17.8705	7.19527	3.52466	155.42	11.9504	0.477583	11.9504	0.337462	0.00830185	0.337462	-1.14634	-0.477583	99.2462	0	0	0	1	0	1	3
TRIPELENNAMINE CITRATE	CN(C)CCN(Cc1ccccc1)c1ccccn1	2.10234	467.867	13.5018	11.6591	11.6591	9.25402	6.60144	6.60144	4.89837	4.89837	3.00667	3.00667	1.93993	1.93993	0	0	0	0	0	25.4521	5.56345	0	18.3296	65.2773	0	0.3125	-1.87	25804.3	13.5591	6.90178	4.37541	115.053	4.46059	0.351011	4.46059	0.128304	0.894537	0.128304	0.894537	-0.351011	80.283	0	0	0	1	1	2	3
PHENTOLAMINE HYDROCHLORIDE	Cc1ccc(N(CC2=NCCN2)c2cccc(O)c2)cc1	1.95009	649.34	14.6565	12.0818	12.0818	10.2203	7.12672	7.12672	5.19674	5.19674	3.53846	3.53846	2.4199	2.4199	0	5.10653	0	5.74951	6.54476	30.2999	5.56345	12.1327	12.1327	46.3983	0	0.235294	-2.49	107292	13.4911	5.872	3.15999	124.307	9.7413	0.507886	9.7413	0.117156	0.269381	0.117156	0.269381	-0.507886	86.5965	0	1	1	2	0	2	4
PYRILAMINE MALEATE	COc1ccc(CN(CCN(C)C)c2ccccn2)cc1	2.10488	525.491	15.0791	12.99	12.99	10.1859	7.12449	7.12449	5.26084	5.26084	3.32289	3.32289	2.08745	2.08745	0	0	0	0	0	31.2016	5.56345	7.1098	30.4623	47.0782	4.73686	0.352941	-2.07	64335.2	15.3213	7.64345	4.75611	126.531	5.20514	0.496768	5.20514	0.128304	0.842111	0.128304	0.842111	-0.496768	86.835	0	0	0	1	1	2	4
ACETOHEXAMIDE	CC(=O)c1ccc(S(=O)(=O)NC(=O)NC2CCCCC2)cc1	1.99836	646.625	16.1649	12.4635	13.28	10.3818	7.32637	8.80953	5.49446	7.17686	3.7386	5.08549	2.51154	3.42678	16.0544	18.0069	0	16.7206	5.56345	32.1041	31.1892	0	4.72209	5.31679	0	0.466667	-1.89	72463.9	16.48	6.91315	4.30087	129.894	12.1085	0.33459	12.1085	0.32841	0.0315175	0.32841	-3.92608	-0.33459	82.1727	1	0	1	1	0	1	4
TIRATRICOL	O=C(O)Cc1cc(I)c(Oc2ccc(O)c(I)c2)c(I)c1	2.3122	677.609	15.5685	10.4387	16.9112	9.86308	5.72637	8.96262	4.17438	7.66096	2.55248	5.0191	1.65553	4.25954	5.96931	9.90106	0	12.1703	15.0692	12.7038	0	30.3318	22.5909	45.1817	9.84339	0.0714286	-0.3	38422	17.0602	7.30925	4.58227	161.867	10.776	0.506845	10.776	0.307316	0.0105247	0.307316	-0.858003	-0.506845	104.114	0	0	0	2	0	2	3
MENBUTONE	COc1ccc(C(=O)CCC(=O)O)c2ccccc12	2.44021	631.078	13.8281	10.5503	10.5503	9.13023	5.93937	5.93937	4.17788	4.17788	2.97032	2.97032	2.04771	2.04771	5.96931	9.58907	0	18.6249	11.313	10.7724	0	19.2425	24.2655	0	9.84339	0.2	-2.36	21470.2	13.0807	5.52125	2.73127	110.169	12.0586	0.496113	12.0586	0.303302	0.00561154	0.303302	-0.966512	-0.496113	71.7003	0	0	0	2	0	2	3
DICHLORODIPHENYLTRICHLOROETHANE	Clc1ccc(C(c2ccc(Cl)cc2)C(Cl)(Cl)Cl)cc1	2.47412	494.044	14.0436	9.58597	13.3656	8.87603	5.45367	7.34349	4.07773	7.31954	2.734	3.89261	1.88088	2.88878	3.79254	0	0	5.91791	10.0453	11.1269	0	24.2655	24.2655	0	58.0047	0.142857	-0.11	15386.1	15.2821	6.11469	3.93292	136.735	6.11271	0.200859	6.11271	0.200859	0.382377	0.0843441	-1.45669	-0.0843441	85.037	0	0	0	2	0	2	0
FENOTEROL HYDROBROMIDE	CC(Cc1ccc(O)cc1)NCC(O)c1cc(O)cc(O)c1	1.8685	592.306	16.1125	12.3992	12.3992	10.4356	7.16074	7.16074	5.47841	5.47841	3.44753	3.44753	2.29884	2.29884	6.10397	20.4261	0	23.2904	12.1082	11.9843	18.1991	12.1327	19.0565	5.31679	0	0.294118	-2.24	72751.2	16.1361	7.15387	4.6484	129.04	10.103	0.507967	10.103	0.119138	0.0776003	0.119138	-0.819196	-0.507967	84.0069	0	0	0	2	0	2	5
LUMIRACOXIB	Cc1ccc(Nc2c(F)cccc2Cl)c(CC(=O)O)c1	2.40238	638.067	14.6983	10.7826	11.5385	9.46923	5.99485	6.37282	4.45278	4.85998	2.82485	3.13982	1.90553	2.11579	11.7865	9.18495	0	17.1308	11.2508	5.56345	12.1327	18.1991	12.9901	5.31679	16.7075	0.133333	-2.07	26807.9	14.3414	5.92401	3.27455	120.558	13.7463	0.480985	13.7463	0.307396	0.142773	0.307396	-0.946037	-0.480985	77.2115	0	0	0	2	0	2	2
LAPACHENOL	COc1cc2c(c3ccccc13)OC(C)(C)C=C2	2.3448	638.832	12.7507	10.8579	10.8579	8.60528	6.086	6.086	5.08161	5.08161	3.23523	3.23523	2.33014	2.33014	0	0	0	5.60105	0	27.8349	0	7.1098	18.1991	38.1322	9.47373	0.25	-1.96	15740.5	11.1488	3.77074	1.64984	106.834	6.08969	0.496087	6.08969	0.135413	0.259564	0.135413	-0.259564	-0.496087	74.241	0	1	1	2	0	2	2
RITODRINE HYDROCHLORIDE	CC(NCCc1ccc(O)cc1)C(O)c1ccc(O)cc1	1.81885	551.253	15.2423	12.0294	12.0294	10.0586	7.04329	7.04329	5.19562	5.19562	3.52454	3.52454	2.1786	2.1786	6.10397	15.3196	0	17.5409	0	24.0925	0	36.3982	19.0565	5.31679	0	0.294118	-2.04	55615.2	15.3508	7.10752	4.47877	124.246	10.2363	0.507967	10.2363	0.115098	0.0910575	0.115098	-0.619984	-0.507967	82.3421	0	0	0	2	0	2	4
PROADIFEN HYDROCHLORIDE	CCCC(C(=O)OCCN(CC)CC)(c1ccccc1)c1ccccc1	2.34741	610.923	18.8302	16.2799	16.2799	12.6842	9.69185	9.69185	6.55018	6.55018	5.04174	5.04174	3.54392	3.54392	5.41499	4.79454	0	5.96931	6.60688	43.6028	0	0	60.6637	25.6711	4.73686	0.434783	-2.13	775935	20.1852	10.1243	4.52727	157.538	13.3734	0.463407	13.3734	0.320625	0.149161	0.320625	-0.749475	-0.463407	107.319	0	0	0	2	0	2	3
LAWSONE	O=C1C=C(O)C(=O)c2ccccc21	2.69039	429.551	9.42229	6.65046	6.65046	6.19838	3.78656	3.78656	2.76854	2.76854	1.9376	1.9376	1.30143	1.30143	11.5424	9.58907	0	11.3467	5.56345	6.07602	6.06637	18.1991	0	0	5.10653	0	-1.9	1131.07	7.73384	2.55298	1.05183	74.313	11.2916	0.504011	11.2916	0.227676	0.270833	0.227676	-0.490556	-0.504011	45.8148	1	0	1	1	0	1	3
JUGLONE	O=C1C=CC(=O)c2c(O)cccc21	2.75696	429.796	9.42229	6.65046	6.65046	6.19838	3.78656	3.78656	2.76153	2.76153	1.94041	1.94041	1.3289	1.3289	0	14.6956	0	28.4429	0	0	24.2848	6.06637	0	0	0	0	-1.9	1095.97	7.73384	2.55298	1.05183	74.313	11.2529	0.507159	11.2529	0.189942	0.106481	0.189942	-0.326204	-0.507159	45.9078	1	0	1	1	0	1	3
CIPROFLOXACIN	O=C(O)c1cn(C2CC2)c2cc(N3CCNCC3)c(F)cc2c1=O	1.9486	882.76	16.8446	13.0881	13.0881	11.5586	8.13388	8.13388	6.37331	6.37331	4.6071	4.6071	3.31386	3.31386	17.2153	19.086	0	16.9915	24.2936	25.9312	12.2632	6.06637	9.46701	5.31679	0	0.411765	-2.41	672747	15.1373	5.59217	2.44786	137.043	14.6077	0.477497	14.6077	0.340723	0.137208	0.340723	-1.2751	-0.477497	88.479	1	1	2	1	1	2	5
FLUPIRTINE MALEATE	CCOC(=O)Nc1ccc(NCc2ccc(F)cc2)nc1N	1.96518	646.491	15.9494	12.0973	12.0973	10.5797	6.76806	6.76806	4.45478	4.45478	2.82378	2.82378	1.75108	1.75108	6.09324	9.18495	0	18.242	18.05	5.56345	12.1327	31.1892	0	15.6176	10.4705	0.2	-2.83	86712.5	15.5568	7.25632	4.33799	127.048	12.8124	0.449606	12.8124	0.411221	0.177925	0.411221	-0.580536	-0.449606	83.0208	0	0	0	1	1	2	5
CHROMOCARB	O=C(O)c1cc(=O)c2ccccc2o1	2.85613	553.296	10.1294	7.05871	7.05871	6.68154	3.9448	3.9448	2.77621	2.77621	1.84541	1.84541	1.20934	1.20934	5.96931	9.58907	0	16.7721	5.38622	6.06637	0	24.2655	0	0	9.52368	0	-2.1	1815.5	8.49612	2.9907	1.26478	78.4001	11.3806	0.475371	11.3806	0.371458	0.289259	0.371458	-1.24273	-0.475371	49.4433	0	0	0	1	1	2	3
NORHARMAN	c1ccc2c(c1)[nH]c1cnccc12	2.64244	515.85	8.67336	6.98867	6.98867	6.44949	4.25443	4.25443	3.09184	3.09184	2.30765	2.30765	1.701	1.701	0	0	0	0	0	5.5167	16.2891	0	24.5264	28.1671	0	0	-1.83	2395.24	6.66076	2.3271	0.855444	75.2235	4.07688	0.353251	4.07688	0.0650826	1.10065	0.0650826	1.10065	-0.353251	53.5997	0	0	0	1	2	3	1
QUIPAZINE MALEATE	c1ccc2nc(N3CCNCC3)ccc2c1	1.97254	489.257	10.7947	9.18696	9.18696	7.93265	5.74842	5.74842	4.0992	4.0992	3.02471	3.02471	2.12533	2.12533	0	0	0	0	0	37.5136	5.38622	0	6.06637	40.5485	4.98398	0.307692	-1.61	9451.08	9.60426	4.10029	1.74043	95.0963	4.69704	0.354052	4.69704	0.128831	1.04696	0.128831	1.04696	-0.354052	66.8257	0	1	1	1	1	2	3
CARSALAM	O=c1[nH]c(=O)c2ccccc2o1	3.09393	523.304	8.55204	6.03415	6.03415	5.77086	3.39385	3.39385	2.3398	2.3398	1.54993	1.54993	1.02864	1.02864	11.3153	9.58907	0	0	10.9692	0	0	24.2655	4.98398	0	4.41715	0	-1.84	698.615	6.84473	2.33557	0.934297	66.4606	11.084	0.419115	11.084	0.419115	0.311343	0.409182	-0.723426	-0.409182	43.1047	0	0	0	1	1	2	3
COUMARIN	O=c1ccc2ccccc2o1	2.93535	428.511	7.6818	5.7806	5.7806	5.36017	3.35041	3.35041	2.29226	2.29226	1.52854	1.52854	1.01138	1.01138	0	4.79454	0	5.62559	5.58302	5.38622	6.06637	12.1327	18.1991	0	4.41715	0	-1.57	487.853	6.16025	2.23497	1.02612	63.0794	10.7168	0.422729	10.7168	0.33569	0.30213	0.33569	-0.30213	-0.422729	42.484	0	0	0	1	1	2	2
CLIOQUINOL	Oc1c(I)cc(Cl)c2cccnc12	2.96687	472.367	9.42229	6.45976	9.37318	6.19838	3.61607	5.07278	2.58839	4.15778	1.76899	2.90401	1.15721	2.16976	0	5.10653	0	5.74951	14.1095	5.38622	0	18.3296	28.6572	4.98398	11.6009	0	-0.55	1131.07	9.02268	3.30521	1.46156	93.6921	9.65404	0.504591	9.65404	0.154758	0.195	0.154758	0.195	-0.504591	61.1348	0	0	0	1	1	2	2
CAFFEIC ACID	O=C(O)/C=C/c1ccc(O)c(O)c1	2.91512	354.632	9.84493	6.63664	6.63664	6.09222	3.52366	3.52366	2.41972	2.41972	1.41783	1.41783	0.811644	0.811644	5.96931	4.79454	0	11.499	5.56345	6.07602	24.2751	0	0	0	15.3196	0	-1.97	734.652	9.12066	3.62042	2.51689	74.3808	10.1258	0.50426	10.1258	0.327821	0.22919	0.327821	-1.06244	-0.50426	46.4414	0	0	0	1	0	1	3
2,4-DINITROPHENOL	O=[N+]([O-])c1ccc(O)c([N+](=O)[O-])c1	3.26705	375.287	10.0081	6.20668	6.20668	6.01974	3.13915	3.13915	2.18724	2.18724	1.36651	1.36651	0.771623	0.771623	26.9709	20.2286	0	0	6.06637	12.1327	0	0	0	0	5.10653	0	-2.18	675.816	8.91242	3.05236	1.69545	71.5316	10.2195	0.502087	10.2195	0.317063	0.426389	0.317063	-0.886574	-0.502087	41.4156	0	0	0	1	0	1	5
DIMETHYLCAFFEIC ACID	COc1ccc(/C=C/C(=O)O)cc1OC	2.97496	382.174	11.2591	8.55871	8.55871	7.16823	4.30119	4.30119	2.78599	2.78599	1.82596	1.82596	1.124	1.124	5.96931	4.79454	0	0	11.499	11.6395	13.1858	25.3089	0	0	14.5803	0.181818	-1.97	2278.47	11.1067	5.04647	3.01652	87.7494	10.3075	0.49287	10.3075	0.327821	0.57411	0.327821	-0.981681	-0.49287	56.2158	0	0	0	1	0	1	3
HARMALINE	COc1ccc2c3c([nH]c2c1)C(C)=NCC3	2.28046	580.875	11.121	9.50173	9.50173	7.79202	5.49379	5.49379	4.1072	4.1072	3.18588	3.18588	2.34464	2.34464	0	0	0	0	0	29.9435	16.6436	7.1098	12.1327	22.9665	4.73686	0.307692	-1.77	8750.79	9.45557	3.37059	1.24268	94.15	5.23092	0.496687	5.23092	0.120476	0.889527	0.120476	0.889527	-0.496687	65.6327	0	1	1	1	1	2	2
SINAPIC ACID METHYL ETHER	COc1cc(/C=C/C(=O)O)cc(OC)c1OC	3.21792	411.517	12.8365	9.88961	9.88961	8.11692	4.83023	4.83023	3.13024	3.13024	2.10542	2.10542	1.36511	1.36511	5.96931	4.79454	0	0	22.812	6.07602	27.4054	12.1327	0	0	19.3171	0.25	-2.17	5748.63	12.8974	5.78935	3.13934	99.2278	10.4307	0.492692	10.4307	0.327821	0.474514	0.327821	-1.01504	-0.492692	62.7678	0	0	0	1	0	1	4
UMBELLIFERONE	O=c1ccc2ccc(O)cc2o1	2.8865	470.402	8.55204	6.15046	6.15046	5.75402	3.4847	3.4847	2.47656	2.47656	1.60667	1.60667	1.04934	1.04934	5.62559	4.79454	0	5.74951	5.58302	5.38622	12.1327	18.1991	0	0	9.52368	0	-1.77	682.222	6.91066	2.37336	1.0512	67.8736	10.7464	0.507822	10.7464	0.335693	0.0943056	0.335693	-0.409167	-0.507822	44.1488	0	0	0	1	1	2	3
SINAPIC ACID	COc1cc(/C=C/C(=O)O)cc(OC)c1O	3.1632	397.378	12.1294	8.92857	8.92857	7.57892	4.44147	4.44147	2.9456	2.9456	1.9205	1.9205	1.1775	1.1775	5.96931	9.90106	0	17.2485	5.56345	6.07602	32.4283	0	0	0	14.5803	0.181818	-2.17	3337.96	11.9023	5.06402	2.66213	92.5436	10.3498	0.501699	10.3498	0.327821	0.113449	0.327821	-1.04999	-0.501699	57.8806	0	0	0	1	0	1	4
4-METHYLDAPHNETIN	Cc1cc(=O)oc2c(O)c(O)ccc12	3.02333	553.786	10.2925	7.44297	7.44297	6.59222	4.04762	4.04762	3.05843	3.05843	2.07204	2.07204	1.35919	1.35919	11.3751	15.0076	0	11.3325	10.9497	0	12.1327	12.9901	0	0	4.41715	0.1	-1.97	1552.29	8.62041	2.76577	1.1194	79.0328	11.0084	0.50416	11.0084	0.336095	0.0231481	0.336095	-0.545463	-0.50416	50.5506	0	0	0	1	1	2	4
HARMALOL HYDROCHLORIDE DIHYDRATE	CC1=NCCc2c1[nH]c1cc(O)ccc21	2.36425	566.251	10.4138	8.54069	8.54069	7.25402	5.10503	5.10503	3.92557	3.92557	2.9623	2.9623	2.22655	2.22655	0	5.10653	0	0	5.74951	29.8879	10.9497	12.1327	12.9901	9.97638	0	0.25	-1.77	4894.25	8.53126	2.85817	1.15909	87.4657	9.40709	0.507885	9.40709	0.117193	0.301564	0.117193	0.301564	-0.507885	60.7455	0	1	1	1	1	2	2
ACETYL HYMETOCHROME	CC(=O)Oc1ccc2c(C)cc(=O)oc2c1	2.61304	609.935	11.7067	8.94239	8.94239	7.55855	4.79013	4.79013	3.50006	3.50006	2.1844	2.1844	1.5347	1.5347	11.5949	9.58907	0	0	11.3325	10.9497	19.0565	12.1327	6.92374	0	9.15401	0.166667	-2.1	3836.55	10.4189	3.80886	1.95387	91.4493	11.1633	0.426587	11.1633	0.335962	0.369213	0.335962	-0.41206	-0.426587	58.53	0	0	0	1	1	2	4
BRIMONIDINE	Brc1c(NC2=NCCN2)ccc2nccnc12	2.01985	595.432	11.6649	8.94322	10.5292	8.34334	5.29	6.083	3.63328	4.42628	2.50602	3.30876	1.70859	2.24537	0	0	0	0	0	40.2426	0	12.3937	12.1327	41.5239	0	0.181818	-1.69	17015.5	10.4631	4.28969	1.95437	106.504	4.30632	0.354255	4.30632	0.195454	0.799945	0.195454	0.799945	-0.354255	71.1654	0	1	1	1	1	2	5
CINOCTRAMIDE	COc1cc(/C=C/C(=O)N2CCCCCCC2)cc(OC)c1OC	2.13246	549.725	17.3636	14.8394	14.8394	11.6894	8.46269	8.46269	5.88506	5.88506	4.27315	4.27315	2.93836	2.93836	0	4.79454	0	5.90718	17.2485	31.4946	19.2625	33.4814	17.0326	0	14.2106	0.526316	-2.17	242429	18.1727	9.20509	4.66325	143.742	12.4204	0.492692	12.4204	0.246071	0.0607886	0.246071	0.0607886	-0.492692	94.797	0	1	1	1	0	1	4
7-METHOXYCHROMONE	COc1ccc2c(=O)ccoc2c1	2.79985	484.739	9.25915	7.1115	7.1115	6.30886	3.86637	3.86637	2.64694	2.64694	1.86866	1.86866	1.1896	1.1896	0	4.79454	0	5.42879	16.7188	0	12.3295	25.3089	0	0	9.15401	0.1	-1.77	1285.59	7.85739	2.93568	1.28404	74.5579	11.2775	0.496624	11.2775	0.192162	0.0380527	0.192162	-0.0380527	-0.496624	49.036	0	0	0	1	1	2	3
METHYL CAFFEATE	COC(=O)/C=C/c1ccc(O)c(O)c1	2.82661	368.385	10.552	7.59768	7.59768	6.63023	3.91243	3.91243	2.60464	2.60464	1.61252	1.61252	0.876439	0.876439	5.96931	4.79454	0	11.499	5.56345	0	31.3946	6.06637	0	4.73686	10.2131	0.1	-1.97	1338.46	10.1131	4.31828	2.51585	81.0651	10.7161	0.50426	10.7161	0.329985	0.194243	0.329985	-0.474477	-0.50426	50.8216	0	0	0	1	0	1	4
4-HYDROXYANTIPYRINE	Cc1c(O)c(=O)n(-c2ccccc2)n1C	2.74997	537.706	10.9996	8.63664	8.63664	7.1259	4.65645	4.65645	3.41013	3.41013	2.52382	2.52382	1.55422	1.55422	0	9.90106	0	11.3088	5.69393	5.68739	4.6818	18.6532	30.3318	0	0	0.181818	-1.97	3263.06	9.57989	3.30931	1.34201	86.9913	11.703	0.501727	11.703	0.313319	0.193192	0.313319	-0.387778	-0.501727	57.4118	0	0	0	1	1	2	4
CINROMIDE	CCNC(=O)/C=C/c1cccc(Br)c1	2.63799	346.896	10.3889	7.95742	9.54342	6.71955	4.43582	5.22882	2.78292	3.6986	1.62684	2.12009	1.01533	1.43228	0	4.79454	0	5.90718	6.54476	10.0362	6.07602	6.07602	31.1892	21.2467	0	0.181818	-1.09	1406.81	10.9875	5.60042	3.74701	92.1454	11.0917	0.352832	11.0917	0.243489	0.0625227	0.243489	-0.0625227	-0.352832	61.8597	0	0	0	1	0	1	1
TOLBUTAMIDE	CCCCNC(=O)NS(=O)(=O)c1ccc(C)cc1	2.64449	494.559	13.596	10.5637	11.3802	8.45353	5.82773	7.3109	4.02801	5.71041	2.37423	3.72113	1.31316	2.24164	16.0544	13.2123	0	4.89548	6.54476	18.4051	12.1327	12.1327	18.5696	5.31679	0	0.416667	-1.56	7718.45	14.5008	6.39346	4.3668	107.643	11.8146	0.33732	11.8146	0.328194	0.0821681	0.328194	-3.77545	-0.33732	69.8072	0	0	0	1	0	1	3
SULFACARBAMIDE	NC(=O)NS(=O)(=O)c1ccc(N)cc1	3.04749	437.753	10.7676	7.09709	7.91359	6.41552	3.59442	5.07759	2.53879	4.22119	1.42536	2.78804	0.838335	1.71543	16.0544	13.2123	0	4.89548	5.68739	0	24.2655	4.72209	0	0	11.4673	0	-1.76	944.986	10.3217	3.54255	2.36175	80.9483	11.3011	0.398728	11.3011	0.325579	0.0643519	0.325579	-3.85639	-0.398728	50.7593	0	0	0	1	0	1	4
TODRALAZINE HYDROCHLORIDE	CCOC(=O)NNc1nncc2ccccc12	2.15723	524.365	12.0876	9.30478	9.30478	8.30886	5.20186	5.20186	3.2509	3.2509	2.12886	2.12886	1.39765	1.39765	6.09324	4.79454	0	0	12.4247	10.7724	0	13.1206	24.2655	21.0489	4.73686	0.181818	-2.37	9614.85	11.1255	5.10863	2.59964	97.9606	11.1084	0.448647	11.1084	0.42548	0.314216	0.42548	-0.553487	-0.448647	63.3184	0	0	0	1	1	2	5
ANHYDROBRAZILIC ACID	COc1ccc2c(=O)c(CC(=O)O)coc2c1	2.60286	626.319	12.4138	9.09671	9.09671	8.11339	4.91787	4.91787	3.52267	3.52267	2.39489	2.39489	1.5607	1.5607	5.96931	9.58907	0	17.4131	16.7188	0	13.373	18.1991	0	0	14.2605	0.166667	-2.3	7436.12	11.1933	4.28821	2.12608	96.2435	11.8994	0.496624	11.8994	0.307586	0.134414	0.307586	-1.06467	-0.496624	60.3758	0	0	0	1	1	2	4
DIMETHYLFRAXETIN	COc1cc2ccc(=O)oc2c(OC)c1OC	2.88832	599.603	12.4138	9.77329	9.77329	8.20624	4.93752	4.93752	3.31811	3.31811	2.41482	2.41482	1.67025	1.67025	5.62559	4.79454	0	0	28.2178	0	27.3958	12.1327	0	0	18.6277	0.25	-2.17	8242.81	11.3194	4.36781	1.79577	97.5149	11.2114	0.492687	11.2114	0.335826	0.345046	0.335826	-0.441648	-0.492687	62.14	0	0	0	1	1	2	5
AMPYRONE	Cc1c(N)c(=O)n(-c2ccccc2)n1C	2.74997	536.951	10.9996	8.76678	8.76678	7.1259	4.72152	4.72152	3.4752	3.4752	2.59874	2.59874	1.58906	1.58906	0	4.79454	0	5.55927	5.68739	11.3813	0	9.36361	44.3032	0	5.73367	0.181818	-1.97	3263.06	9.57989	3.30931	1.34201	87.537	11.828	0.392731	11.828	0.294315	0.165556	0.294315	-0.165556	-0.392731	60.1594	0	0	0	1	1	2	4
CINTRIAMIDE	COc1cc(/C=C/C(N)=O)cc(OC)c1OC	3.21792	415.127	12.8365	10.0197	10.0197	8.11692	4.8953	4.8953	3.19438	3.19438	2.12711	2.12711	1.37595	1.37595	5.90718	4.79454	0	0	17.2485	5.56345	27.4054	18.2088	0	0	19.9443	0.25	-2.17	5748.63	12.8974	5.78935	3.13934	99.7735	10.6529	0.492692	10.6529	0.240915	0.505764	0.240915	-0.515045	-0.492692	64.3264	0	0	0	1	0	1	4
4-METHYLESCULETIN	Cc1cc(=O)oc2cc(O)c(O)cc12	2.9562	553.786	10.2925	7.44297	7.44297	6.57539	4.04164	4.04164	3.08553	3.08553	2.04651	2.04651	1.34263	1.34263	5.62559	15.0076	0	17.082	10.9497	0	18.1991	6.92374	0	0	4.41715	0.1	-1.97	1472.84	8.62041	2.76577	1.20706	79.0328	10.9897	0.504242	10.9897	0.335962	0.227362	0.335962	-0.472139	-0.504242	50.5506	0	0	0	1	1	2	4
5,7-DIHYDROXY-4-METHYLCOUMARIN	Cc1cc(=O)oc2cc(O)cc(O)c12	3.01421	553.786	10.2925	7.44297	7.44297	6.57539	4.04164	4.04164	3.08648	3.08648	2.00536	2.00536	1.45024	1.45024	5.62559	15.0076	0	17.082	10.9497	0	18.1991	6.92374	0	0	4.41715	0.1	-1.97	1359.08	8.62041	2.76577	1.20706	79.0328	10.9969	0.507678	10.9969	0.335967	0.0960648	0.335967	-0.5	-0.507678	50.5506	0	0	0	1	1	2	4
SULFANILAMIDE	Nc1ccc(S(N)(=O)=O)cc1	3.20152	341.35	8.48313	5.68885	6.50534	4.99902	2.8832	4.42952	2.11404	3.67547	1.20863	2.13786	0.657506	1.17295	10.0233	8.4178	0	4.89548	5.68739	0	24.2655	0	0	0	10.8726	0	-1.07	230.735	8.0307	2.51929	1.92397	64.872	10.6811	0.398728	10.6811	0.237548	0.0756481	0.237548	-3.57514	-0.398728	42.2276	0	0	0	1	0	1	3
THIAMINE HYDROCHLORIDE	Cc1ncc(C[n+]2csc(CCO)c2C)c(N)n1	2.23092	553.006	13.121	10.5505	11.367	8.61339	5.76756	6.64722	4.16105	5.10037	2.85459	3.99854	1.76678	2.75086	0	0	0	6.60688	24.6078	11.2574	4.87715	17.5336	19.358	14.5351	10.8402	0.416667	-1.53	14107.5	12.9148	5.40953	2.651	109.957	8.97518	0.395996	8.97518	0.224996	0.177713	0.224996	0.177713	-0.395996	70.3242	0	0	0	0	2	2	5
DIPYRONE	Cc1c(N(C)CS(=O)(=O)O)c(=O)n(-c2ccccc2)n1C	2.58833	805.932	15.7841	12.0157	12.8322	9.72103	6.22447	7.83364	4.81909	6.24112	3.26234	3.97593	2.30298	2.92151	15.9949	13.2123	0	11.2467	11.3813	0	16.6294	30.7859	18.1991	0	4.55275	0.307692	-2.06	37596.7	15.3311	5.37785	3.00613	122.315	12.5624	0.352568	12.5624	0.294756	0.235165	0.294756	-4.20473	-0.352568	80.5656	0	0	0	1	1	2	6
3-HYDROXYQUINOXALINE CARBOXYLIC ACID	O=C(O)c1nc2ccccc2nc1O	2.77051	510.383	10.1294	7.0065	7.0065	6.68154	3.87312	3.87312	2.68969	2.68969	1.75472	1.75472	1.13421	1.13421	17.5432	9.90106	0	0	11.0334	0	0	24.2655	0	9.96796	5.10653	0	-2.17	1786.46	8.42924	2.95145	1.24314	78.6673	10.6029	0.491533	10.6029	0.359708	0.42713	0.359708	-1.29097	-0.491533	48.1621	0	0	0	1	1	2	4
3-ACETAMIDOCOUMARIN	CC(=O)Nc1cc2ccccc2oc1=O	2.6179	571.3	10.8365	8.1115	8.1115	7.1647	4.4712	4.4712	3.16654	3.16654	1.95212	1.95212	1.33876	1.33876	5.62559	9.58907	0	11.5946	5.58302	5.38622	6.92374	18.1991	12.1327	5.31679	4.41715	0.0909091	-2.1	2804.96	9.45484	3.57021	1.88113	85.5207	11.3873	0.42122	11.3873	0.35977	0.167778	0.35977	-0.538056	-0.42122	56.7877	0	0	0	1	1	2	3
PRENYLETIN	CC(C)=CCOc1cc2oc(=O)ccc2cc1O	2.35506	648.382	13.121	10.2658	10.2658	8.55855	5.59109	5.59109	4.20467	4.20467	2.43132	2.43132	1.49846	1.49846	5.62559	9.90106	0	5.74951	23.3256	5.5731	18.1991	6.06637	19.9235	0	9.15401	0.214286	-2.23	11006.5	12.2328	4.95667	2.71291	104.122	11.1035	0.504237	11.1035	0.335693	0.0263936	0.335693	-0.427372	-0.504237	69.0748	0	0	0	1	1	2	4
CITROPTEN	COc1cc(OC)c2ccc(=O)oc2c1	2.80094	541.769	10.8365	8.44239	8.44239	7.24071	4.4025	4.4025	2.9959	2.9959	2.12987	2.12987	1.40622	1.40622	5.62559	4.79454	0	0	17.082	5.38622	6.06637	32.4187	0	0	13.8909	0.181818	-1.97	3172.43	9.57989	3.648	1.65644	86.0364	11.0344	0.49648	11.0344	0.335697	0.39092	0.335697	-0.39092	-0.49648	55.588	0	0	0	1	1	2	4
5-FLUOROINDOLE-2-CARBOXYLIC ACID	O=C(O)c1cc2cc(F)ccc2[nH]1	2.68475	475.419	9.42229	6.54283	6.54283	6.1647	3.6821	3.6821	2.71974	2.71974	1.8132	1.8132	1.21871	1.21871	5.96931	9.18495	0	11.5111	10.9029	0	24.2655	0	0	4.98398	5.10653	0	-1.84	1273.07	7.79084	2.58495	1.26124	72.8085	12.6857	0.476567	12.6857	0.351829	0.07	0.351829	-1.04481	-0.476567	45.216	0	0	0	1	1	2	1
7-NITROINDAZOLE	O=[N+]([O-])c1cccc2cn[nH]c12	2.81891	434.899	8.55204	6.02032	6.02032	5.78769	3.35325	3.35325	2.36848	2.36848	1.65138	1.65138	1.1054	1.1054	4.92331	10.1143	0	5.68739	5.5167	5.38622	6.06637	18.3296	0	10.1974	0	0	-1.91	938.081	6.77885	2.29799	0.833392	67.1633	10.4706	0.294354	10.4706	0.294354	0.0601852	0.271142	-0.430046	-0.271142	42.7481	0	0	0	1	1	2	3
SULFANILATE ZINC	Nc1ccc(S(=O)(=O)O)cc1	3.20152	340.595	8.48313	5.55871	6.37521	4.99902	2.83007	4.27014	2.0441	3.46564	1.17796	2.04584	0.639797	1.11982	10.1181	8.4178	0	4.89548	5.68739	0	24.2655	0	0	0	10.2864	0	-1.07	230.735	8.0307	2.51929	1.92397	64.3999	10.4589	0.398728	10.4589	0.294013	0.146574	0.294013	-4.07514	-0.398728	40.669	0	0	0	1	0	1	3
IOXILAN	CC(=O)N(CC(O)CO)c1c(I)c(C(=O)NCCO)c(I)c(C(=O)NCC(O)CO)c1I	3.74348	855.494	24.5851	16.9393	23.4118	15.0085	9.24794	12.4842	6.5325	9.76875	4.10835	7.28766	2.55359	7.28191	43.1432	29.7032	0	46.6256	7.14036	0	11.8236	0	67.7726	10.6336	10.2131	0.5	-0.38	4.78818e+06	29.6516	14.119	7.56806	224.912	12.9495	0.394544	12.9495	0.253135	0.0315632	0.253135	-1.25609	-0.394544	140.557	0	0	0	1	0	1	8
RETINYL ACETATE	CC(=O)OC/C=C(C)/C=C/C=C(C)/C=C/C1=C(C)CCCC1(C)C	2.66503	595.459	18.1649	16.109	16.109	11.2201	8.75565	8.75565	7.2853	7.2853	4.4655	4.4655	2.99087	2.99087	0	4.79454	0	11.3843	6.60688	5.5731	42.9055	0	25.1518	45.923	4.73686	0.5	-1.83	111894	20.2151	9.46198	7.16223	147.224	10.7095	0.461623	10.7095	0.30244	0.250794	0.30244	-0.250794	-0.461623	102.759	1	0	1	0	0	0	2
PTAEROXYLIN	CC1=CCc2c(cc3oc(C)cc(=O)c3c2O)OC1	2.35129	752.81	13.5685	10.8182	10.8182	9.05855	6.13751	6.13751	4.83958	4.83958	3.29036	3.29036	2.29379	2.29379	0	9.90106	0	16.5645	35.6839	5.5731	6.06637	12.9901	12.9998	0	9.15401	0.266667	-2.23	24405.3	11.8377	4.15636	1.89055	109.481	11.9802	0.506588	11.9802	0.196208	0.035	0.196208	-0.232409	-0.506588	71.8418	0	1	1	1	1	2	4
5-CHLOROINDOLE-2-CARBOXYLIC ACID	O=C(O)c1cc2cc(Cl)ccc2[nH]1	2.68475	475.419	9.42229	6.54283	7.29876	6.1647	3.6821	4.06006	2.71974	3.15617	1.8132	2.0483	1.21871	1.39926	5.96931	4.79454	0	5.69393	5.02263	10.9029	0	24.2655	0	4.98398	16.7075	0	-1.48	1273.07	8.13346	2.77976	1.38045	78.9462	10.5913	0.476567	10.5913	0.351829	0.178025	0.351829	-0.965442	-0.476567	50.268	0	0	0	1	1	2	1
beta-NAPHTHOL	Oc1ccc2ccccc2c1	2.8289	379.284	7.6818	5.98867	5.98867	5.36017	3.53899	3.53899	2.53145	2.53145	1.73305	1.73305	1.17672	1.17672	0	0	0	0	5.74951	10.7724	0	12.1327	30.3318	0	5.10653	0	-1.5	487.853	6.22562	2.27408	1.04931	64.9073	9.13024	0.507944	9.13024	0.115717	0.32287	0.115717	0.32287	-0.507944	45.6128	0	0	0	2	0	2	1
OXYTHIAMINE CHLORIDE HYDROCHLORIDE	Cc1ncc(C[n+]2csc(CCO)c2C)c(O)n1	2.23092	554.251	13.121	10.4203	11.2368	8.61339	5.7025	6.58215	4.09942	5.03874	2.79826	3.9422	1.72703	2.71111	0	5.10653	0	12.4869	24.3534	10.5711	0	24.4574	17.0014	9.96796	5.10653	0.416667	-1.53	14107.5	12.9148	5.40953	2.651	109.411	9.75268	0.492819	9.75268	0.224997	0.0317668	0.224997	0.0317668	-0.492819	67.5766	0	0	0	0	2	2	5
METHAPYRILENE HYDROCHLORIDE	CN(C)CCN(Cc1cccs1)c1ccccn1	2.0732	439.327	12.7947	10.9127	11.7292	8.75402	6.08592	6.96557	4.49213	5.52438	2.7172	3.57835	1.72678	2.44621	0	0	0	0	0	25.4521	4.87715	11.3368	18.3296	52.4583	0	0.357143	-1.39	19544.9	13.0514	6.51782	3.82188	112.693	4.4496	0.350195	4.4496	0.128331	0.933056	0.128331	0.933056	-0.350195	78.16	0	0	0	0	2	2	4
XANTHOPTERIN	Nc1nc2ncc(=O)[nH]c2c(=O)[nH]1	3.035	568.982	9.42229	6.36562	6.36562	6.1647	3.41462	3.41462	2.39722	2.39722	1.47091	1.47091	0.95964	0.95964	11.1185	9.58907	0	17.1122	0	6.19684	0	0	0	19.9359	5.73367	0	-2.18	999.812	7.46819	2.40565	1.15317	70.6546	11.1661	0.369251	11.1661	0.277918	0.0293519	0.277918	-0.506759	-0.369251	45.1918	0	0	0	0	2	2	5
DECOQUINATE [5mM]	CCCCCCCCCCOc1cc2c(O)c(C(=O)OCC)cnc2cc1OCC	2.04341	805.773	21.7694	18.5376	18.5376	14.6169	11.2026	11.2026	7.31339	7.31339	4.95566	4.95566	3.34341	3.34341	5.96931	9.90106	0	17.9198	35.6157	12.8416	44.7218	19.0565	6.92374	11.9077	14.2106	0.583333	-2.5	4.44651e+06	23.7758	12.9342	6.78399	179.103	12.0408	0.506272	12.0408	0.343019	0.0440119	0.343019	-0.597509	-0.506272	118.638	0	0	0	1	1	2	6
2,3-DIHYDROXY-6,7-DICHLOROQUINOXALINE	Oc1nc2cc(Cl)c(Cl)cc2nc1O	2.83188	426.908	10.2925	6.69948	8.21134	6.57539	3.62431	4.38023	2.62585	3.44025	1.67018	2.39233	1.03312	1.34893	11.76	0	0	0	21.0787	0	12.1327	0	0	9.96796	33.4149	0	-1.26	1519.23	9.30105	3.14818	1.42495	88.7474	9.07779	0.489433	9.07779	0.275545	0.318108	0.275545	-0.531584	-0.489433	52.8876	0	0	0	1	1	2	4
DETOMIDINE HYDROCHLORIDE	Cc1cccc(Cc2c[nH]cn2)c1C	2.29482	415.892	9.96626	8.54107	8.54107	6.77086	4.79895	4.79895	3.59635	3.59635	2.64323	2.64323	1.58608	1.58608	0	0	0	0	0	12.1147	16.6904	6.32732	6.19684	42.0145	0	0.25	-1.57	2615.34	9.0035	3.6607	1.68952	84.0121	4.22674	0.350892	4.22674	0.0922696	0.913704	0.0922696	0.913704	-0.350892	57.3097	0	0	0	1	1	2	1
SUMATRIPTAN	CNS(=O)(=O)Cc1ccc2[nH]cc(CCN(C)C)c2c1	2.29341	689.507	14.7507	12.1027	12.9192	9.40982	6.55928	8.21154	5.21034	7.13675	3.32788	4.66326	2.15782	2.92055	10.0233	8.4178	0	5.75285	0	29.432	12.6111	0	38.4913	14.606	0	0.428571	-1.37	31462	15.0272	5.94832	3.59217	119.582	11.6174	0.360889	11.6174	0.215025	0.0116474	0.215025	-3.23127	-0.360889	82.2402	0	0	0	1	1	2	3
1-(2-TRIFLUOROMETHYLPHENYL)IMIDAZOLE	FC(F)(F)c1ccccc1-n1ccnc1	2.57591	445.941	10.8889	7.56977	7.56977	7.08833	4.23403	4.23403	2.98486	2.98486	1.99202	1.99202	1.34012	1.34012	11.7398	13.1712	0	5.68739	0	6.06637	35.4208	6.06637	0	4.98398	0	0.1	-1.78	3574.16	9.76281	3.41638	1.85655	83.9888	12.6065	0.417922	12.6065	0.417922	0.0856481	0.305713	-4.34637	-0.305713	48.566	0	0	0	1	1	2	2
TOLAZAMIDE	Cc1ccc(S(=O)(=O)NC(=O)NN2CCCCCC2)cc1	1.95555	575.987	15.2947	12.1322	12.9487	9.97116	7.12314	8.6063	5.26074	6.94314	3.42407	4.77096	2.2473	3.14925	16.0544	13.2123	0	4.89548	0	44.3363	12.1327	17.1416	11.6458	5.42579	0	0.5	-1.6	50630.6	15.7825	6.90684	4.71428	125.097	12.073	0.342704	12.073	0.342704	0.0825152	0.269783	-3.82486	-0.269783	80.0732	0	1	1	1	0	1	4
NABUMETONE	COc1ccc2cc(CCC(C)=O)ccc2c1	2.27949	543.613	12.2507	10.1948	10.1948	8.18587	5.74967	5.74967	4.24945	4.24945	2.87756	2.87756	1.87613	1.87613	0	4.79454	0	5.78324	6.42082	17.5566	10.9497	14.0335	18.1991	18.1991	4.73686	0.266667	-1.83	8299.48	11.6494	5.00046	2.84297	101.213	10.9476	0.496745	10.9476	0.129671	0.235952	0.129671	0.235952	-0.496745	69.502	0	0	0	2	0	2	2
FERULIC ACID	COc1cc(/C=C/C(=O)O)ccc1O	2.94851	368.385	10.552	7.59768	7.59768	6.63023	3.91243	3.91243	2.60286	2.60286	1.62214	1.62214	0.965398	0.965398	5.96931	9.90106	0	5.74951	11.313	6.07602	19.2522	12.1327	0	0	9.84339	0.1	-1.97	1295.22	10.1131	4.31828	2.51585	81.0651	10.2266	0.504254	10.2266	0.327821	0.0277546	0.327821	-1.01663	-0.504254	51.3286	0	0	0	1	0	1	3
NITENPYRAM	CCN(Cc1ccc(Cl)nc1)/C(=C/[N+](=O)[O-])NC	2.83012	433.174	13.5436	10.2597	11.0156	8.56208	5.44889	5.82686	3.55304	3.94029	2.36832	2.5919	1.49184	1.60363	4.92331	10.1143	0	0	24.0636	11.7634	0	19.3109	17.89	10.3008	11.6009	0.363636	-1.82	8952.91	14.2418	6.80413	4.21303	110.417	10.5188	0.369652	10.5188	0.273796	0.427289	0.273796	-0.477575	-0.369652	69.4681	0	0	0	0	1	1	5
HYMECHROME	Cc1cc(=O)oc2cc(O)ccc12	2.94452	511.049	9.42229	7.07311	7.07311	6.1647	3.90136	3.90136	2.92891	2.92891	1.93494	1.93494	1.3136	1.3136	5.62559	4.79454	0	5.74951	5.58302	10.9497	12.1327	12.1327	6.92374	0	9.52368	0.1	-1.77	970.564	7.85739	2.62244	1.28404	74.2386	10.9673	0.507822	10.9673	0.335962	0.0983796	0.335962	-0.392963	-0.507822	48.8858	0	0	0	1	1	2	3
LEVULINIC ACID, 3-BENZYLIDENYL-	CC(=O)/C(=C\c1ccccc1)CC(=O)O	2.94046	390.588	11.2591	8.43492	8.43492	7.09222	4.577	4.577	3.20696	3.20696	1.93435	1.93435	1.19051	1.19051	5.96931	9.58907	0	12.2041	5.5731	5.56345	6.92374	6.07602	30.3318	0	5.10653	0.166667	-1.9	2042.32	11.1763	5.09846	3.76765	88.0487	11.1522	0.480985	11.1522	0.30745	0.207173	0.30745	-0.993166	-0.480985	57.3528	0	0	0	1	0	1	2
CHLORAMINE-T	Cc1ccc(S(=O)(=O)NCl)cc1	3.14232	357.498	9.19023	6.41211	7.98454	5.55968	3.25193	5.11306	2.39364	4.48913	1.43285	3.13818	0.761965	1.6127	10.0233	8.4178	0	4.89548	0	5.56345	12.1327	16.3739	6.92374	0	11.7767	0.142857	-0.58	451.614	9.50757	3.42944	1.96832	76.5219	11.0692	0.253395	11.0692	0.253395	0.169537	0.205928	-3.49952	-0.205928	47.3535	0	0	0	1	0	1	2
HYMECROMONE METHYL ETHER	COc1ccc2c(C)cc(=O)oc2c1	2.81556	525.534	10.1294	8.03415	8.03415	6.70271	4.29013	4.29013	3.11054	3.11054	2.15853	2.15853	1.43222	1.43222	0	4.79454	0	5.62559	11.3325	10.9497	6.06637	13.1762	19.0565	0	9.15401	0.181818	-1.77	1780.49	8.81183	3.17814	1.36913	80.9228	11.0964	0.496624	11.0964	0.335962	0.330321	0.335962	-0.330321	-0.496624	53.773	0	0	0	1	1	2	3
RAMIFENAZONE	Cc1c(NC(C)C)c(=O)n(-c2ccccc2)n1C	2.60396	593.492	13.2841	11.2668	11.2668	8.51974	6.12622	6.12622	4.73556	4.73556	2.98722	2.98722	2.02321	2.02321	0	4.79454	0	11.6011	5.68739	11.3813	0	4.6818	62.8325	5.31679	0	0.357143	-1.97	12380.4	12.486	4.72229	2.05694	106.842	12.4262	0.376882	12.4262	0.294534	0.00472222	0.294534	-0.00472222	-0.376882	74.5057	0	0	0	1	1	2	4
GANCICLOVIR HYDRATE	Nc1nc2c(ncn2COC(CO)CO)c(=O)[nH]1	2.26521	588.146	13.121	9.40594	9.40594	8.6514	5.19318	5.19318	3.62066	3.62066	2.3497	2.3497	1.41412	1.41412	11.6632	4.79454	0	37.0568	0	0	10.8944	0	0	14.9519	20.6836	0.444444	-1.97	15234.7	12.486	5.1235	2.32184	100.854	11.4911	0.393581	11.4911	0.279986	0.00180556	0.279986	-0.692784	-0.393581	61.6057	0	0	0	0	2	2	8
HYDROXYTOLUIC ACID	Cc1cccc(C(=O)O)c1O	3.27358	291.389	8.43072	6.03473	6.03473	5.1259	3.14535	3.14535	2.27623	2.27623	1.46817	1.46817	0.831541	0.831541	5.96931	9.90106	0	11.313	5.56345	0	6.06637	19.0565	0	0	5.10653	0.125	-1.51	275.364	7.59537	2.61726	1.31509	63.9113	10.414	0.506772	10.414	0.33898	0.0509259	0.33898	-1.10537	-0.506772	39.8031	0	0	0	1	0	1	2
PYROCATECHUIC ACID	O=C(O)c1cccc(O)c1O	3.27358	292.492	8.43072	5.48194	5.48194	5.1259	2.86896	2.86896	1.97846	1.97846	1.24513	1.24513	0.703906	0.703906	17.4683	4.79454	0	5.56345	0	0	18.1991	0	0	0	15.3196	0	-1.71	275.364	7.39764	2.49436	1.23599	62.3406	10.3029	0.504241	10.3029	0.339119	0.300926	0.339119	-1.26537	-0.504241	36.7309	0	0	0	1	0	1	3
ETHENZAMIDE	CCOc1ccccc1C(N)=O	2.99763	283.612	8.97469	6.91035	6.91035	5.75322	3.77006	3.77006	2.29342	2.29342	1.45236	1.45236	0.951569	0.951569	5.90718	4.79454	0	0	17.9198	0	0	24.2655	6.92374	0	10.4705	0.222222	-1.51	538.247	8.58533	3.75887	1.75158	71.1412	10.8388	0.493046	10.8388	0.251962	0.429954	0.251962	-0.459213	-0.493046	46.1289	0	0	0	1	0	1	2
CRESOPIRINE	CC(=O)Oc1c(C)cccc1C(=O)O	3.21757	381.708	10.7152	7.90401	7.90401	6.51974	4.03412	4.03412	2.85039	2.85039	1.6881	1.6881	1.10008	1.10008	11.9386	9.58907	0	11.313	5.56345	0	12.9901	19.0565	0	0	9.84339	0.2	-1.84	1077.79	10.2422	3.91216	2.09751	81.122	10.7642	0.477539	10.7642	0.339015	0.000185185	0.339015	-1.10653	-0.477539	49.4473	0	0	0	1	0	1	3
GENTISIC ACID	O=C(O)c1cc(O)ccc1O	3.23221	292.492	8.43072	5.48194	5.48194	5.10906	2.86298	2.86298	2.0066	2.0066	1.21055	1.21055	0.695328	0.695328	5.96931	4.79454	0	17.0625	0	12.1327	6.06637	0	0	0	15.3196	0	-1.71	267.189	7.39764	2.49436	1.40295	62.3406	10.3029	0.507935	10.3029	0.33911	0.18037	0.33911	-1.26537	-0.507935	36.7309	0	0	0	1	0	1	3
RILUZOLE	Nc1nc2ccc(OC(F)(F)F)cc2s1	2.38011	494.083	11.052	7.207	8.0235	6.93847	3.85737	4.67386	2.72944	3.79166	1.61002	2.45735	1.11988	1.88252	6.36236	13.1712	0	5.74951	15.3482	11.3368	18.1991	0	0	9.72084	5.73367	0.125	-1.5	2390.16	10.0327	3.26543	2.29592	86.2881	11.8875	0.572597	11.8875	0.572597	0.265139	0.405743	-4.67668	-0.405743	50.7154	0	0	0	1	1	2	4
ISOPEONOL	COc1cc(O)ccc1C(C)=O	3.1981	304.642	9.13783	6.99576	6.99576	5.64707	3.52814	3.52814	2.44077	2.44077	1.5644	1.5644	0.970757	0.970757	0	4.79454	0	11.5328	11.313	0	32.2326	0	0	0	9.84339	0.222222	-1.51	471.442	8.58533	3.25795	1.55701	70.5955	10.9748	0.507822	10.9748	0.163027	0.0769907	0.163027	-0.0769907	-0.507822	44.6633	0	0	0	1	0	1	3
EXALAMIDE	CCCCCCOc1ccccc1C(N)=O	2.43746	336.459	11.8031	9.73878	9.73878	7.75322	5.77006	5.77006	3.76953	3.76953	2.40798	2.40798	1.50703	1.50703	5.90718	4.79454	0	0	17.9198	12.8416	12.8416	18.1991	6.06637	6.92374	10.4705	0.461538	-1.51	4132.85	12.559	6.87951	3.92752	96.601	11.0992	0.492758	11.0992	0.251962	0.440594	0.251962	-0.440594	-0.492758	64.5969	0	0	0	1	0	1	2
PROCODAZOLE	O=C(O)CCc1nc2ccccc2[nH]1	2.22469	428.845	9.96626	7.52629	7.52629	6.75402	4.4094	4.4094	3.09438	3.09438	2.01409	2.01409	1.34937	1.34937	5.96931	4.79454	0	6.42082	6.42082	16.8578	0	0	24.2655	9.96796	5.10653	0.2	-1.84	2379.27	8.74481	3.49317	1.73598	80.5925	10.3461	0.481221	10.3461	0.303297	0.110934	0.303297	-0.800504	-0.481221	52.0505	0	0	0	1	1	2	2
FUSARIC ACID	CCCc1ccc(C(=O)O)nc1	2.78086	266.362	8.97469	6.94894	6.94894	5.73638	3.91956	3.91956	2.60684	2.60684	1.58253	1.58253	0.987559	0.987559	5.96931	4.79454	0	5.69393	0	18.4051	6.06637	12.2632	0	11.9077	5.10653	0.333333	-1.38	535.063	8.71416	3.85332	2.05142	71.0666	10.4076	0.476509	10.4076	0.353976	0.106345	0.353976	-0.974029	-0.476509	45.1913	0	0	0	0	1	1	2
ETOSALAMIDE	CCOCCOc1ccccc1C(N)=O	2.55688	325.364	11.096	8.73282	8.73282	7.25322	4.84741	4.84741	2.9058	2.9058	1.84188	1.84188	1.15095	1.15095	5.90718	4.79454	0	0	31.1336	0	0	24.2655	6.92374	0	15.2074	0.363636	-1.55	2507.15	11.5243	6.03182	3.59387	88.9846	11.0216	0.490352	11.0216	0.251962	0.397221	0.251962	-0.48425	-0.490352	56.9479	0	0	0	1	0	1	3
EPROBEMIDE	O=C(NCCCN1CCOCC1)c1ccc(Cl)cc1	1.64487	402.412	13.5018	10.9008	11.6568	9.25402	6.59406	6.97203	4.57036	5.0068	3.14679	3.39877	2.03268	2.15867	0	4.79454	0	5.90718	17.1308	39.2689	0	24.2655	0	10.2167	16.3378	0.5	-1.1	25883	14.3121	7.47972	4.82004	118.233	11.8193	0.378793	11.8193	0.250781	0.0429221	0.250781	-0.0429221	-0.378793	75.6612	0	1	1	1	0	1	3
FAMCICLOVIR	CC(=O)OCC(CCn1cnc2cnc(N)nc21)COC(C)=O	2.01044	681.532	16.8196	13.0597	13.0597	10.9524	7.1548	7.1548	5.13488	5.13488	3.19976	3.19976	2.03915	2.03915	0	9.58907	0	37.0186	24.1295	0	13.8475	12.5242	4.5671	14.9519	15.2074	0.5	-2.71	144286	16.6569	7.52178	4.90442	132.366	10.9555	0.465443	10.9555	0.302135	0.111635	0.302135	-0.369055	-0.465443	81.1084	0	0	0	0	2	2	9
ETHYL DICHLOROORSELLINATE	CCOC(=O)c1c(C)c(Cl)c(O)c(Cl)c1O	3.45241	413.931	12.4557	8.67396	10.1858	7.41279	4.47921	5.23514	3.04565	3.80158	2.04431	2.8648	1.23623	1.66256	17.4683	15.0076	0	27.7791	0	0	6.92374	6.92374	0	0	27.9387	0.3	-1.13	2802.95	12.9372	4.80326	2.0324	102.361	11.5209	0.505323	11.5209	0.341791	0.0779138	0.341791	-0.734907	-0.505323	60.4851	0	0	0	1	0	1	4
LOBENDAZOLE	CCOC(=O)Nc1nc2ccccc2[nH]1	2.18358	445.227	10.6734	8.28022	8.28022	7.29202	4.67859	4.67859	2.94803	2.94803	1.88527	1.88527	1.27585	1.27585	6.09324	4.79454	0	0	12.5552	11.0334	0	6.92374	24.2655	15.2847	4.73686	0.2	-2.04	3958.75	9.51254	3.99646	2.06669	86.4616	11.0959	0.449546	11.0959	0.413458	0.339347	0.413458	-0.503189	-0.449546	56.7384	0	0	0	1	1	2	3
N-METHYLANTHRANILIC ACID	CNc1ccccc1C(=O)O	3.12122	270.549	8.26758	6.16486	6.16486	5.25322	3.25508	3.25508	2.10074	2.10074	1.42681	1.42681	0.887614	0.887614	5.96931	4.79454	0	0	11.2508	0	0	31.3131	0	5.31679	5.10653	0.125	-1.51	336.853	7.59537	3.05314	1.49037	64.6669	10.5406	0.477583	10.5406	0.337297	0.300926	0.337297	-0.907454	-0.477583	42.948	0	0	0	1	0	1	2
MELATONIN	COc1ccc2[nH]cc(CCNC(C)=O)c2c1	2.18688	531.199	12.2507	10.0401	10.0401	8.20271	5.58899	5.58899	3.95839	3.95839	2.74287	2.74287	1.86453	1.86453	0	4.79454	0	5.90718	6.54476	23.0733	12.4872	7.1098	24.3959	10.3008	4.73686	0.307692	-1.97	10013.5	11.5135	4.90815	2.5843	99.9719	10.7973	0.496743	10.7973	0.216383	0.00224243	0.216383	0.00224243	-0.496743	67.2384	0	0	0	1	1	2	2
TETRACAINE HYDROCHLORIDE	CCCCNc1ccc(C(=O)OCCN(C)C)cc1	2.39455	374.237	14.0876	12.1086	12.1086	9.13023	6.78961	6.78961	4.79688	4.79688	2.75171	2.75171	1.53791	1.53791	0	4.79454	0	5.96931	12.1703	25.1977	6.42082	12.1327	31.128	12.2405	4.73686	0.533333	-1.55	16073.4	15.5073	8.53431	6.2462	115.301	11.7367	0.460733	11.7367	0.337667	0.262076	0.337667	-0.262076	-0.460733	78.6762	0	0	0	1	0	1	4
2-HYDROXY-3,4-DIMETHOXYBENZOIC ACID	COc1ccc(C(=O)O)c(O)c1OC	3.34331	358.465	10.7152	7.77387	7.77387	6.61259	3.78677	3.78677	2.50239	2.50239	1.74981	1.74981	1.08323	1.08323	11.7188	9.90106	0	17.0625	0	0	26.3523	0	0	0	14.5803	0.222222	-1.91	1261.69	10.1727	3.86571	1.56376	80.5033	10.6332	0.503561	10.6332	0.339125	0.0207407	0.339125	-1.21902	-0.503561	48.1701	0	0	0	1	0	1	4
BUTAMBEN	CCCCOC(=O)c1ccc(N)cc1	2.48107	292.661	10.3889	8.32457	8.32457	6.73638	4.76407	4.76407	3.11148	3.11148	1.87743	1.87743	1.01174	1.01174	0	4.79454	0	5.96931	17.8577	12.8416	0	24.2655	0	6.92374	10.4705	0.363636	-1.51	1497.18	10.5701	5.26948	3.08836	83.8711	11.3678	0.462097	11.3678	0.33762	0.279213	0.33762	-0.279213	-0.462097	56.0449	0	0	0	1	0	1	3
6-AMINONICOTINAMIDE	NC(=O)c1ccc(N)nc1	3.0034	241.675	7.56048	5.24221	5.24221	4.69838	2.71264	2.71264	1.83599	1.83599	1.07088	1.07088	0.551057	0.551057	5.90718	4.79454	0	0	11.3813	0	18.3296	0	0	4.98398	11.4673	0	-1.58	180.913	6.53876	2.34499	1.22262	57.8573	10.4536	0.383702	10.4536	0.249765	0.36963	0.249765	-0.493056	-0.383702	37.1673	0	0	0	0	1	1	3
BENOXINATE HYDROCHLORIDE	CCCCOc1cc(C(=O)OCCN(CC)CC)ccc1N	2.55655	459.217	16.372	13.9311	13.9311	10.6169	8.03644	8.03644	5.11742	5.11742	3.53982	3.53982	2.00341	2.00341	0	4.79454	0	5.96931	30.2141	32.4759	0	18.1991	0	25.6711	15.2074	0.588235	-1.75	71223.1	18.2994	10.0562	5.93458	132.934	12.0592	0.491407	12.0592	0.337807	0.34028	0.337807	-0.34028	-0.491407	89.3279	0	0	0	1	0	1	5
BUTACAINE SULFATE	CCCCN(CCCC)CCCOC(=O)c1ccc(N)cc1	2.25787	409.6	16.2089	14.0144	14.0144	10.6682	8.41986	8.41986	5.66023	5.66023	3.65401	3.65401	2.25441	2.25441	0	4.79454	0	5.96931	17.8577	26.0551	25.6833	24.2655	0	18.7474	10.4705	0.611111	-1.55	75523.4	18.4989	11.0753	7.45594	134.186	11.8681	0.462045	11.8681	0.337621	0.269753	0.337621	-0.269753	-0.462045	92.0099	0	0	0	1	0	1	4
ADRENALONE HYDROCHLORIDE	CNCC(=O)c1ccc(O)c(O)c1	2.90295	322.636	9.84493	7.24183	7.24183	6.14707	3.84648	3.84648	2.657	2.657	1.63472	1.63472	0.959501	0.959501	0	4.79454	0	23.827	5.56345	0	18.1991	7.04767	0	5.31679	10.2131	0.222222	-1.55	795.662	9.53734	3.90952	2.19198	75.8261	11.253	0.50426	11.253	0.176226	0.127037	0.176226	-0.275969	-0.50426	48.0288	0	0	0	1	0	1	4
BROMOPRIDE	CCN(CC)CCNC(=O)c1cc(Br)c(N)cc1OC	2.69937	461.977	15.121	12.2022	13.7881	9.52761	6.6653	7.4583	4.35679	5.21113	3.17145	3.8582	1.87805	2.22143	0	4.79454	0	5.90718	28.0178	19.6343	7.1098	12.1327	0	39.9941	10.4705	0.5	-1.27	23853.7	16.7834	8.11432	4.38357	128.143	12.1748	0.495842	12.1748	0.254633	0.15768	0.254633	-0.15768	-0.495842	85.2276	0	0	0	1	0	1	4
ISOVANILLIN	COc1ccc(C=O)cc1O	3.08545	268.04	8.26758	6.07311	6.07311	5.27439	3.09839	3.09839	2.04914	2.04914	1.33899	1.33899	0.780319	0.780319	0	4.79454	0	5.74951	17.5991	0	13.1762	12.1327	0	0	9.84339	0.125	-1.51	338.884	7.59537	3.05314	1.49037	64.2306	10.2064	0.504239	10.2064	0.160022	0.0165741	0.160022	-0.0165741	-0.504239	40.0463	0	0	0	1	0	1	3
TIZANIDINE HYDROCHLORIDE	Clc1ccc2nsnc2c1NC1=NCCN1	2.06171	564.025	10.9578	8.19677	9.76919	7.84334	4.80542	5.91368	3.33645	4.27209	2.29463	3.15217	1.54578	2.28811	0	0	0	0	5.02263	35.7699	11.7282	0	12.1327	24.3731	11.6009	0.222222	-1.4	10804.1	9.79974	3.87664	1.59533	100.862	6.13014	0.354254	6.13014	0.195522	0.621852	0.195522	0.621852	-0.354254	66.3524	0	1	1	1	1	2	6
AMINOHIPPURIC ACID	Nc1ccc(C(=O)NCC(=O)O)cc1	2.60828	345.58	10.552	7.35757	7.35757	6.59222	3.949	3.949	2.69842	2.69842	1.57304	1.57304	0.892448	0.892448	11.8765	9.58907	0	6.54476	11.2508	0	12.1327	12.1327	0	5.31679	10.8402	0.111111	-2.04	1264.6	10.0436	4.26838	2.77986	80.5333	11.2452	0.47993	11.2452	0.322481	0.385705	0.322481	-1.07519	-0.47993	50.8234	0	0	0	1	0	1	3
METHYL EUDESMATE	COC(=O)c1cc(OC)c(OC)c(OC)c1	3.30768	360.956	12.1294	9.69594	9.69594	7.67176	4.55831	4.55831	2.9056	2.9056	2.08583	2.08583	1.31679	1.31679	5.96931	4.79454	0	0	22.812	0	40.5719	0	0	4.73686	14.2106	0.363636	-1.91	3891.42	12.161	5.25025	2.18445	93.8718	11.3752	0.492688	11.3752	0.337626	0.344444	0.337626	-0.459025	-0.492688	57.4375	0	0	0	1	0	1	5
ETHYL VANILLIN	CCOc1cc(C=O)ccc1O	2.98807	281.102	8.97469	6.78022	6.78022	5.77439	3.68592	3.68592	2.27803	2.27803	1.41979	1.41979	0.875136	0.875136	0	9.90106	0	5.74951	24.206	0	18.1991	0	6.92374	0	4.73686	0.222222	-1.51	556.385	8.58533	3.75887	1.75158	70.5955	10.3371	0.504254	10.3371	0.1611	0.0578241	0.1611	0.0578241	-0.504254	44.6633	0	0	0	1	0	1	3
2-MERCAPTOBENZOTHIAZOLE	Sc1nc2ccccc2s1	2.87651	320.134	6.97469	5.11208	6.823	4.86017	2.90642	4.17013	1.96416	3.72099	1.2826	2.49545	0.860048	1.96838	0	0	0	0	0	9.85636	4.69992	11.3368	24.2655	17.6128	0	0	-0.54	340.801	6.18826	2.2517	0.913567	68.1281	4.19586	0.229909	4.19586	0.147558	0.834444	0.147558	0.834444	-0.229909	46.872	0	0	0	1	1	2	3
XANTHOXYLIN	COc1cc(O)c(C(C)=O)c(OC)c1	3.34402	357.385	10.7152	8.32666	8.32666	6.59575	4.05718	4.05718	2.77997	2.77997	1.86255	1.86255	1.20888	1.20888	0	9.90106	0	17.0962	11.499	0	27.2097	6.06637	0	0	9.47373	0.3	-1.71	1211.11	10.3714	3.99885	1.78742	82.074	11.1647	0.506907	11.1647	0.16678	0.130833	0.16678	-0.248145	-0.506907	51.2153	0	0	0	1	0	1	4
3,4,5-TRIMETHOXYBENZALDEHYDE	COc1cc(C=O)cc(OC)c1OC	3.30929	307.889	10.552	8.36504	8.36504	6.76108	4.0162	4.0162	2.57652	2.57652	1.82314	1.82314	1.16941	1.16941	0	4.79454	0	0	22.812	6.28616	21.3294	12.1327	0	0	14.2106	0.3	-1.71	1549.78	10.3714	4.50487	1.78742	82.3933	10.5905	0.49269	10.5905	0.202802	0.480509	0.202802	0.480509	-0.49269	51.4855	0	0	0	1	0	1	4
TIOGUANINE	Nc1nc(S)c2nc[nH]c2n1	2.90659	394.672	7.84493	5.44355	6.33798	5.27086	2.92719	3.3744	2.00516	2.42877	1.27783	1.58963	0.837335	1.10343	0	0	0	5.94834	16.1898	0	6.32732	0	0	32.5647	5.73367	0	-1.3	514.325	6.41273	2.09267	0.91144	67.4761	5.365	0.367696	5.365	0.222693	0.200694	0.222693	0.200694	-0.367696	43.3481	0	0	0	0	2	2	5
ACEDOBEN	CC(=O)Nc1ccc(C(=O)O)cc1	2.80945	329.218	9.84493	7.07311	7.07311	6.09222	3.70322	3.70322	2.56369	2.56369	1.45222	1.45222	0.899401	0.899401	5.96931	9.58907	0	11.4706	5.68739	0	19.0565	12.1327	0	5.31679	5.10653	0.111111	-1.84	724.97	9.24961	3.70925	2.59055	75.1934	10.6045	0.477639	10.6045	0.335181	0.177708	0.335181	-0.977431	-0.477639	47.705	0	0	0	1	0	1	2
ANIRACETAM	COc1ccc(C(=O)N2CCCC2=O)cc1	2.16741	410.777	11.5436	9.10268	9.10268	7.71955	5.20898	5.20898	3.68258	3.68258	2.65554	2.65554	1.75229	1.75229	0	9.58907	0	11.8144	24.2785	6.42082	4.89991	31.3753	0	0	4.73686	0.333333	-1.84	6787.58	10.6703	4.34602	1.90984	93.8116	11.9213	0.496768	11.9213	0.259956	0.0825759	0.259956	-0.217451	-0.496768	58.2715	0	1	1	1	0	1	3
2',4'-DIHYDROXY-6'-METHOXYACETOPHENONE	COc1cc(O)cc(O)c1C(C)=O	3.38116	343.713	10.0081	7.36562	7.36562	6.05775	3.66841	3.66841	2.59834	2.59834	1.63809	1.63809	1.10146	1.10146	0	9.90106	0	28.5952	0	6.06637	20.0999	0	0	0	9.84339	0.222222	-1.71	659.83	9.37857	3.34661	1.71775	75.3898	11.0356	0.507679	11.0356	0.16678	0.0836111	0.16678	-0.310787	-0.507679	46.3281	0	0	0	1	0	1	4
THEOBROMINE	Cn1cnc2c1c(=O)[nH]c(=O)n2C	3.17846	574.171	9.58542	7.23549	7.23549	6.10906	3.7135	3.7135	2.84598	2.84598	1.97562	1.97562	1.26144	1.26144	11.249	9.58907	0	0	11.1639	0	10.8944	18.6624	0	9.96796	0	0.285714	-1.85	1173.01	7.78134	2.31724	0.914622	72.454	11.304	0.329317	11.304	0.329317	0.399306	0.32787	-0.447963	-0.32787	46.5757	0	0	0	0	2	2	5
CAPOBENIC ACID	COc1cc(C(=O)NCCCCCC(=O)O)cc(OC)c1OC	2.60388	518.367	17.2423	13.6787	13.6787	11.0276	7.33078	7.33078	4.87431	4.87431	3.27989	3.27989	2.09416	2.09416	5.96931	9.58907	0	12.328	35.7776	12.8416	21.3294	12.1327	0	5.31679	19.3171	0.5	-2.44	103308	18.6086	9.55144	5.68917	135.089	12.1644	0.492689	12.1644	0.30284	0.153595	0.30284	-0.799575	-0.492689	84.535	0	0	0	1	0	1	5
8-CYCLOPENTYLTHEOPHYLLINE	Cn1c(=O)c2nc(C3CCCC3)[nH]c2n(C)c1=O	2.28864	715.978	12.8614	10.5639	10.5639	8.59222	6.24949	6.24949	5.0064	5.0064	3.86138	3.86138	2.73264	2.73264	0	9.58907	0	11.249	17.0818	23.2331	24.4564	7.04767	0	9.96796	0	0.583333	-1.85	22649.7	11.2524	3.82797	1.445	103.273	11.9966	0.331653	11.9966	0.331653	0.324887	0.327521	-0.325373	-0.327521	67.7847	1	0	1	0	2	2	5
ETHYL ORSELLINATE	CCOC(=O)c1c(C)cc(O)cc1O	3.13909	334.135	10.7152	8.07273	8.07273	6.55775	4.25594	4.25594	2.87726	2.87726	1.77903	1.77903	1.21874	1.21874	5.96931	9.90106	0	23.6694	5.56345	6.06637	6.06637	13.8475	0	0	9.84339	0.3	-1.71	1051.47	10.3714	3.99885	1.95928	81.7547	11.3338	0.507812	11.3338	0.341678	0.075881	0.341678	-0.581019	-0.507812	50.4651	0	0	0	1	0	1	4
HYPOXANTHINE	O=c1[nH]cnc2nc[nH]c12	3.09291	400.94	6.97469	4.95738	4.95738	4.87701	2.74509	2.74509	1.8328	1.8328	1.22887	1.22887	0.776255	0.776255	0	4.79454	0	5.55927	11.1639	0	12.6546	0	0	19.9359	0	0	-1.65	372.422	5.15986	1.66292	0.539771	55.1427	10.873	0.338675	10.873	0.276258	0.19213	0.276258	-0.19213	-0.338675	34.5094	0	0	0	0	2	2	3
SYRINGIC ACID	COc1cc(C(=O)O)cc(OC)c1O	3.31538	333.215	10.7152	7.77387	7.77387	6.59575	3.78078	3.78078	2.53453	2.53453	1.72676	1.72676	1.01696	1.01696	5.96931	9.90106	0	22.812	0	0	26.3523	0	0	0	14.5803	0.222222	-1.91	1261.32	10.1727	3.86571	1.70855	80.5033	10.6558	0.501699	10.6558	0.335463	0.00324074	0.335463	-1.10963	-0.501699	48.1701	0	0	0	1	0	1	4
CHLORANIL	O=C1C(Cl)=C(Cl)C(=O)C(Cl)=C1Cl	3.31645	277.457	9.4641	5.32835	8.35207	5.4641	2.66418	4.17604	1.91418	3.42604	1.18282	2.81878	0.59141	1.40939	31.6956	9.58907	0	0	0	0	0	0	0	0	46.4038	0	-0.02	416.314	10.0635	3.38286	1.39954	87.715	10.9907	0.286485	10.9907	0.218532	0.392531	0.218532	-0.728765	-0.286485	47.478	1	0	1	0	0	0	2
BUTYL PARABEN	CCCCOC(=O)c1ccc(O)cc1	2.48107	289.906	10.3889	8.19443	8.19443	6.73638	4.699	4.699	3.03635	3.03635	1.83405	1.83405	0.99005	0.99005	0	4.79454	0	11.7188	12.1703	12.8416	12.1327	12.1327	6.92374	0	9.84339	0.363636	-1.51	1497.18	10.5701	5.26948	3.08836	83.3254	11.3269	0.507966	11.3269	0.337622	0.148248	0.337622	-0.334769	-0.507966	53.2973	0	0	0	1	0	1	3
2,3,4-TRIHYDROXYBENZALDEHYDE	O=Cc1ccc(O)c(O)c1O	3.35809	292.737	8.43072	5.48194	5.48194	5.1639	2.85588	2.85588	1.98898	1.98898	1.28809	1.28809	0.67971	0.67971	17.2485	4.79454	0	5.56345	6.28616	6.06637	6.06637	0	0	0	15.3196	0	-1.71	299.575	7.39764	2.49436	1.09715	62.3406	10.1381	0.504161	10.1381	0.200527	0.0552778	0.200527	-0.671667	-0.504161	36.8239	0	0	0	1	0	1	4
VERATRIC ACID	COc1ccc(C(=O)O)cc1OC	3.12656	319.391	9.84493	7.40401	7.40401	6.18507	3.64051	3.64051	2.37492	2.37492	1.63049	1.63049	0.969254	0.969254	5.96931	4.79454	0	5.56345	11.499	0	26.3523	6.06637	0	0	14.5803	0.222222	-1.71	862.55	9.37857	3.79867	1.90047	75.7091	10.5723	0.492869	10.5723	0.335323	0.17838	0.335323	-0.985229	-0.492869	46.5053	0	0	0	1	0	1	3
PIPERONYLIC ACID	O=C(O)c1ccc2c(c1)OCO2	2.45089	331.83	8.55204	6.11112	6.11112	5.77086	3.40136	3.40136	2.37319	2.37319	1.61952	1.61952	1.02957	1.02957	5.96931	4.79454	0	12.3564	11.499	0	12.1327	6.06637	0	0	14.5803	0.125	-1.71	924.231	6.96721	2.40593	0.971982	68.3383	10.5044	0.477638	10.5044	0.335323	0.165085	0.335323	-0.964537	-0.477638	39.5243	0	1	1	1	0	1	3
4-HYDROXYBENZOIC ACID	O=C(O)c1ccc(O)cc1	3.0034	237.533	7.56048	5.11208	5.11208	4.69838	2.7227	2.7227	1.85203	1.85203	1.11426	1.11426	0.604007	0.604007	5.96931	4.79454	0	11.313	0	0	24.2655	0	0	0	10.2131	0	-1.51	180.913	6.60779	2.38963	1.2539	57.5463	10.2306	0.507966	10.2306	0.335183	0.0740741	0.335183	-0.986111	-0.507966	35.0661	0	0	0	1	0	1	2
APOCYNIN	COc1cc(C(C)=O)ccc1O	3.1343	304.642	9.13783	6.99576	6.99576	5.64707	3.52814	3.52814	2.44281	2.44281	1.58625	1.58625	0.896616	0.896616	0	9.90106	0	11.5328	11.313	0	26.1663	6.06637	0	0	4.73686	0.222222	-1.51	482.836	8.58533	3.25795	1.55701	70.5955	10.8876	0.504254	10.8876	0.1607	0.0439815	0.1607	-0.0478704	-0.504254	44.6633	0	0	0	1	0	1	3
ADENINE	Nc1ncnc2[nH]cnc12	2.95009	351.566	6.97469	5.07369	5.07369	4.87701	2.77277	2.77277	1.85866	1.85866	1.2455	1.2455	0.78327	0.78327	0	0	0	0	16.9817	0	12.6546	0	0	19.9359	5.73367	0	-1.65	372.422	5.15986	1.66292	0.539771	56.3211	5.46704	0.381731	5.46704	0.162275	0.408565	0.162275	0.408565	-0.381731	36.0961	0	0	0	0	2	2	4
CARMOFUR	CCCCCCNC(=O)n1cc(F)c(=O)[nH]c1=O	2.59547	521	13.5436	10.1628	10.1628	8.55775	5.8561	5.8561	3.89891	3.89891	2.42398	2.42398	1.43078	1.43078	23.0973	18.774	0	0	17.3087	25.6833	0	4.98398	0	12.2405	0	0.545455	-1.92	8753.24	14.1422	6.72768	3.82969	102.835	12.9248	0.33728	12.9248	0.336289	0.408749	0.336289	-1.17062	-0.33728	64.2194	0	0	0	0	1	1	4
PEONOL METHYL ETHER	COc1ccc(C(C)=O)c(OC)c1	3.15318	317.946	9.84493	7.9568	7.9568	6.18507	3.9169	3.9169	2.6224	2.6224	1.78799	1.78799	1.08937	1.08937	0	4.79454	0	5.78324	17.0625	0	14.0335	25.3089	0	0	9.47373	0.3	-1.51	858.087	9.57703	3.93736	1.99052	77.2798	11.1039	0.496624	11.1039	0.163027	0.014349	0.163027	-0.014349	-0.496624	49.5505	0	0	0	1	0	1	3
ETHYL PARABEN	CCOC(=O)c1ccc(O)cc1	2.75374	263.607	8.97469	6.78022	6.78022	5.73638	3.699	3.699	2.26734	2.26734	1.37844	1.37844	0.811941	0.811941	0	4.79454	0	11.7188	12.1703	0	24.2655	6.92374	0	0	9.84339	0.222222	-1.51	535.063	8.58533	3.75887	1.98504	70.5955	11.0521	0.507966	11.0521	0.337612	0.141712	0.337612	-0.363426	-0.507966	44.0633	0	0	0	1	0	1	3
FLUTAMIDE	CC(C)C(=O)Nc1ccc([N+](=O)[O-])c(C(F)(F)F)c1	3.19482	512.397	14.7925	10.1153	10.1153	8.62492	5.29124	5.29124	4.13075	4.13075	2.29057	2.29057	1.28665	1.28665	34.1755	28.0801	0	5.68739	6.06637	12.1327	0	13.8475	0	5.31679	0	0.363636	-2.12	8776.55	14.9392	5.24962	3.66805	106.117	12.6676	0.422575	12.6676	0.422575	0.128125	0.32585	-4.86015	-0.32585	61.5661	0	0	0	1	0	1	3
PASINIAZID	Nc1ccc(C(=O)O)c(O)c1	3.19607	295.737	8.43072	5.61208	5.61208	5.10906	2.92805	2.92805	2.08174	2.08174	1.2522	1.2522	0.729519	0.729519	5.96931	4.79454	0	11.313	5.68739	0	18.1991	0	0	0	15.9467	0	-1.71	252.107	7.39764	2.49436	1.40295	62.8862	10.3322	0.506972	10.3322	0.338972	0.13963	0.338972	-1.16435	-0.506972	39.4785	0	0	0	1	0	1	3
METHYL PARABEN	COC(=O)c1ccc(O)cc1	2.89535	250.545	8.26758	6.07311	6.07311	5.23638	3.11147	3.11147	2.03846	2.03846	1.2884	1.2884	0.715364	0.715364	5.96931	4.79454	0	5.74951	5.56345	0	31.3753	0	0	4.73686	5.10653	0.125	-1.51	335.479	7.59537	3.05314	1.70318	64.2306	10.8209	0.507966	10.8209	0.337346	0.136716	0.337346	-0.398148	-0.507966	39.4463	0	0	0	1	0	1	3
2',6'-DIMETHOXYACETOPHENONE	COc1cccc(OC)c1C(C)=O	3.29401	295.696	9.84493	7.9568	7.9568	6.20191	3.92289	3.92289	2.59372	2.59372	1.77989	1.77989	1.1982	1.1982	0	4.79454	0	5.78324	17.0625	0	21.1433	18.1991	0	0	9.47373	0.3	-1.51	862.93	9.57703	3.93736	1.80097	77.2798	11.2448	0.495854	11.2448	0.166783	0.0608333	0.166783	-0.0608333	-0.495854	49.5505	0	0	0	1	0	1	3
TRYPTAMINE	NCCc1c[nH]c2ccccc12	2.54841	375.974	8.38891	6.87832	6.87832	5.91501	4.1665	4.1665	2.89817	2.89817	2.08859	2.08859	1.49395	1.49395	0	0	0	0	6.54476	6.42082	16.4664	0	12.2632	23.1831	5.73367	0.2	-1.28	1058.27	7.37347	2.99085	1.10162	71.392	5.49686	0.360889	5.49686	0.0456294	0.710166	0.0456294	0.710166	-0.360889	51.0571	0	0	0	1	1	2	1
INDOLE-3-CARBINOL	OCc1c[nH]c2ccccc12	2.76	364.355	7.6818	6.04107	6.04107	5.41501	3.57448	3.57448	2.51761	2.51761	1.84526	1.84526	1.26243	1.26243	0	0	0	6.60688	0	16.4664	0	0	30.4623	4.98398	5.10653	0.111111	-1.28	656.246	6.43146	2.39848	0.917224	64.4814	8.9045	0.391599	8.9045	0.0702188	0.101204	0.0702188	0.101204	-0.391599	44.2215	0	0	0	1	1	2	1
ZONISAMIDE	NS(=O)(=O)Cc1noc2ccccc12	2.539	558.725	10.1818	7.17406	7.99056	6.56146	3.89892	5.61434	2.93263	4.54702	1.79005	2.46586	1.23277	1.8221	10.0233	8.4178	0	5.75285	16.6632	0	0	24.2655	0	5.15666	9.66207	0.125	-1.4	1818.13	9.16661	3.07139	1.75398	80.544	10.8384	0.355979	10.8384	0.214484	0.301574	0.214484	-3.56104	-0.355979	50.8202	0	0	0	1	1	2	4
4-HYDROXYINDOLE	Oc1cccc2[nH]ccc12	2.95009	350.785	6.97469	5.33396	5.33396	4.87701	3.12831	3.12831	2.21605	2.21605	1.57195	1.57195	1.06882	1.06882	0	5.10653	0	0	5.74951	10.9029	0	6.06637	24.3959	4.98398	0	0	-1.44	372.422	5.35305	1.76934	0.588705	58.1165	9.24009	0.507252	9.24009	0.124444	0.332176	0.124444	0.332176	-0.507252	39.9635	0	0	0	1	1	2	1
PROPOXYCAINE HYDROCHLORIDE	CCCOc1cc(N)ccc1C(=O)OCCN(CC)CC	2.63856	445.148	15.6649	13.224	13.224	10.1169	7.53644	7.53644	4.76686	4.76686	3.22237	3.22237	1.92403	1.92403	0	4.79454	0	5.96931	30.2141	26.0551	0	18.1991	6.92374	18.7474	15.2074	0.5625	-1.75	42642.2	17.3019	9.23459	5.63272	126.569	12.1365	0.492619	12.1365	0.341467	0.367353	0.341467	-0.367353	-0.492619	84.7109	0	0	0	1	0	1	5
PARAXANTHINE	Cn1c(=O)[nH]c2ncn(C)c2c1=O	3.15764	574.171	9.58542	7.23549	7.23549	6.10906	3.7135	3.7135	2.84701	2.84701	1.97423	1.97423	1.21011	1.21011	5.68974	9.58907	0	5.55927	11.1639	4.5671	13.375	11.6148	0	9.96796	0	0.285714	-1.85	1175.78	7.78134	2.31724	0.914622	72.454	11.5131	0.329318	11.5131	0.329318	0.329259	0.32787	-0.447963	-0.32787	46.5757	0	0	0	0	2	2	5
ZOXAZOLAMINE	Nc1nc2cc(Cl)ccc2o1	2.81596	396.24	7.84493	5.54283	6.29876	5.25402	3.07115	3.44912	2.16415	2.60059	1.36616	1.60125	0.918401	1.08474	0	0	0	6.01466	16.1224	0	0	18.1991	0	4.98398	21.7518	0	-1.22	479.896	6.48769	2.13422	1.03158	67.7702	5.70545	0.423706	5.70545	0.292487	0.168765	0.292487	0.168765	-0.423706	43.4314	0	0	0	1	1	2	3
ETHOPABATE	CCOc1cc(NC(C)=O)ccc1C(=O)OC	3.06873	428.514	12.8365	10.0722	10.0722	8.07892	5.20856	5.20856	3.31672	3.31672	2.00713	2.00713	1.35687	1.35687	5.96931	9.58907	0	5.90718	23.6072	0	14.0335	18.1991	6.92374	10.0537	4.73686	0.333333	-2.04	5328.57	13.0268	5.88538	3.47836	99.7211	11.453	0.492896	11.453	0.341143	0.182161	0.341143	-0.469606	-0.492896	63.2542	0	0	0	1	0	1	4
METHYL ORSELLINATE	COC(=O)c1c(C)cc(O)cc1O	3.28474	320.463	10.0081	7.36562	7.36562	6.05775	3.66841	3.66841	2.64838	2.64838	1.68899	1.68899	1.11754	1.11754	5.96931	9.90106	0	17.0625	5.56345	6.06637	13.1762	6.92374	0	4.73686	5.10653	0.222222	-1.71	665.052	9.37857	3.34661	1.71775	75.3898	11.1025	0.507812	11.1025	0.341412	0.0808768	0.341412	-0.615741	-0.507812	45.8481	0	0	0	1	0	1	4
ACETYL EVERNINIC ACID	COc1cc(C)c(C(=O)O)c(OC(C)=O)c1	3.33523	436.246	12.2925	9.23491	9.23491	7.4516	4.55718	4.55718	3.21623	3.21623	1.97611	1.97611	1.35018	1.35018	11.9386	9.58907	0	11.313	11.313	0	20.0999	12.9901	0	0	14.5803	0.272727	-2.04	2622.7	12.0316	4.65314	2.50253	92.6005	10.9916	0.496613	10.9916	0.339284	0.00291667	0.339284	-1.14222	-0.496613	55.9993	0	0	0	1	0	1	4
INDOXYL ACETATE	CC(=O)Oc1c[nH]c2ccccc12	2.51396	444.876	9.25915	7.20325	7.20325	6.27086	4.01707	4.01707	2.79215	2.79215	1.80497	1.80497	1.28418	1.28418	0	4.79454	0	5.96931	5.74951	10.9029	6.92374	6.19684	24.2655	4.98398	4.73686	0.1	-1.77	1441.26	7.85739	2.93568	1.40216	75.3272	10.7187	0.424435	10.7187	0.307599	0.301155	0.307599	-0.301155	-0.424435	49.6077	0	0	0	1	1	2	2
NIKETHAMIDE	CCN(CC)C(=O)c1cccnc1	2.78451	267.513	9.6818	8.02629	8.02629	6.29122	4.48481	4.48481	2.71914	2.71914	1.95914	1.95914	1.18266	1.18266	0	4.79454	0	5.90718	5.56345	13.0895	0	29.4263	13.8475	4.98398	0	0.4	-1.38	1023.95	9.70606	4.59812	2.27604	78.3971	11.6929	0.339158	11.6929	0.254896	0.0537963	0.254896	0.0537963	-0.339158	51.4885	0	0	0	0	1	1	2
BENDAMUSTINE HYDROCHLORIDE	Cn1c(CCCC(=O)O)nc2cc(N(CCCl)CCCl)ccc21	2.23167	666.634	16.8196	13.1348	14.6467	11.0621	7.6051	8.67414	5.37237	6.1283	3.82207	4.16013	2.63015	3.03823	5.96931	4.79454	0	6.42082	24.6017	35.6347	0	0	29.8139	9.88389	28.3084	0.5	-1.46	153722	17.8871	8.40836	4.51592	145.358	10.635	0.48123	10.635	0.302854	0.160394	0.302854	-0.774221	-0.48123	94.9408	0	0	0	1	1	2	4
BUFLOMEDIL HYDROCHLORIDE	COc1cc(OC)c(C(=O)CCCN2CCCC2)c(OC)c1	2.06107	484.376	15.9494	13.6847	13.6847	10.6894	7.74818	7.74818	5.4824	5.4824	4.07074	4.07074	2.87494	2.87494	0	4.79454	0	5.78324	29.2328	26.0551	12.8416	33.4621	0	4.89991	14.2106	0.588235	-1.75	128818	16.6176	8.03377	3.91371	131.702	12.5582	0.49648	12.5582	0.16991	0.0514352	0.16991	0.0514352	-0.49648	85.3365	0	1	1	1	0	1	5
SALICYLAMIDE	NC(=O)c1ccccc1O	3.15294	257.538	7.56048	5.24221	5.24221	4.71521	2.79376	2.79376	1.8814	1.8814	1.16951	1.16951	0.682001	0.682001	5.90718	4.79454	0	11.313	0	0	12.1327	12.1327	0	0	10.8402	0	-1.51	182.238	6.60779	2.38963	1.07489	58.092	10.484	0.507122	10.484	0.251954	0.0740741	0.251954	-0.61287	-0.507122	36.6247	0	0	0	1	0	1	2
METAMECONINE	COc1cc2c(cc1OC)C(=O)OC2	2.54171	383.954	10.1294	7.9948	7.9948	6.75755	4.17992	4.17992	2.94047	2.94047	2.18807	2.18807	1.45157	1.45157	0	4.79454	0	5.96931	23.6694	5.56345	7.1098	19.2425	0	0	14.2106	0.3	-1.71	2371.56	8.86931	3.21263	1.19245	81.3875	11.2147	0.492856	11.2147	0.338515	0.304673	0.338515	-0.304673	-0.492856	48.6655	0	1	1	1	0	1	4
2-NITRORESORCINOL	O=[N+]([O-])c1c(O)cccc1O	3.31891	276.384	8.43072	5.39019	5.39019	5.1259	2.77999	2.77999	1.90198	1.90198	1.176	1.176	0.706548	0.706548	22.1097	10.1143	0	0	0	12.1327	6.06637	0	0	0	10.2131	0	-1.78	255.677	7.32846	2.45179	1.20879	61.6728	10.1281	0.501989	10.1281	0.351355	0.532407	0.351355	-0.842593	-0.501989	36.426	0	0	0	1	0	1	4
DIATRIZOIC ACID	CC(=O)Nc1c(I)c(NC(C)=O)c(I)c(C(=O)O)c1I	3.676	573.171	15.6104	10.3059	16.7783	9.16248	5.15293	8.38917	3.73447	6.97072	2.13287	5.36912	1.42338	5.59037	5.96931	19.4901	0	17.3778	22.0853	0	13.8475	0	67.7726	10.6336	0	0.181818	-0.18	14015.5	17.8705	7.19527	3.92924	155.42	11.3924	0.477583	11.3924	0.337517	0.054737	0.337517	-1.11722	-0.477583	100.16	0	0	0	1	0	1	3
TIOXOLONE	O=c1oc2cc(O)ccc2s1	2.92094	440.128	7.84493	5.40401	6.22051	5.25402	2.98226	3.79876	2.08516	3.06245	1.31388	2.12106	0.861225	1.5095	0	4.79454	0	10.6888	5.58302	16.0367	12.1327	6.06637	0	0	9.52368	0	-1.29	479.896	6.42209	2.09785	1.00946	65.514	10.6704	0.507821	10.6704	0.395589	0.110231	0.395589	-0.342037	-0.507821	42.0258	0	0	0	1	1	2	4
ETHAMIVAN	CCN(CC)C(=O)c1ccc(O)c(OC)c1	2.99783	372.527	12.1294	9.85719	9.85719	7.63376	5.29841	5.29841	3.36407	3.36407	2.47733	2.47733	1.50405	1.50405	0	9.90106	0	11.6567	24.4025	0	13.1762	17.0326	13.8475	0	4.73686	0.416667	-1.71	3719.35	12.36	5.39466	2.4493	95.4502	11.9751	0.504254	11.9751	0.253473	0.0403675	0.253473	-0.0525	-0.504254	61.9103	0	0	0	1	0	1	3
MESALAMINE	Nc1ccc(O)c(C(=O)O)c1	3.23221	295.737	8.43072	5.61208	5.61208	5.10906	2.92805	2.92805	2.08174	2.08174	1.25102	1.25102	0.724956	0.724956	5.96931	4.79454	0	11.313	5.68739	0	18.1991	0	0	0	15.9467	0	-1.71	267.189	7.39764	2.49436	1.40295	62.8862	10.3584	0.50705	10.3584	0.339048	0.175926	0.339048	-1.18537	-0.50705	39.4785	0	0	0	1	0	1	3
DIPYROCETYL	CC(=O)Oc1cccc(C(=O)O)c1OC(C)=O	3.27647	476.85	12.9996	9.22051	9.22051	7.91359	4.64649	4.64649	3.12527	3.12527	1.70879	1.70879	1.16847	1.16847	17.9079	14.3836	0	17.0625	0	13.8475	18.1991	0	0	0	14.5803	0.181818	-2.37	4191.93	12.6984	5.10863	3.30163	96.762	10.9095	0.477538	10.9095	0.339155	0.104074	0.339155	-1.28217	-0.477538	56.0193	0	0	0	1	0	1	5
ACIPIMOX	Cc1cnc(C(=O)O)c[n+]1[O-]	3.15155	297.879	8.43072	5.81284	5.81284	5.10906	2.90127	2.90127	2.04487	2.04487	1.19675	1.19675	0.576519	0.576519	5.96931	10.0018	0	5.69393	10.4243	6.19684	6.19684	6.92374	0	4.98398	5.10653	0.166667	-1.65	271.813	7.45695	2.53104	1.42895	62.5146	10.7576	0.618408	10.7576	0.360343	0.244815	0.360343	-1.19944	-0.618408	34.8933	0	0	0	0	1	1	3
ETHYL EVERNINATE	CCOC(=O)c1c(C)cc(OC)cc1O	3.13173	347.846	11.4223	9.03377	9.03377	7.09575	4.64471	4.64471	3.05889	3.05889	2.00348	2.00348	1.32283	1.32283	5.96931	9.90106	0	17.9198	11.313	0	13.1762	19.9138	0	0	9.47373	0.363636	-1.71	1941.52	11.3652	4.68287	2.39907	88.439	11.4629	0.506898	11.4629	0.341678	0.120093	0.341678	-0.518377	-0.506898	55.3523	0	0	0	1	0	1	4
SEROTONIN HYDROCHLORIDE	NCCc1c[nH]c2ccc(O)cc12	2.576	419.782	9.25915	7.24818	7.24818	6.30886	4.30079	4.30079	3.08248	3.08248	2.16468	2.16468	1.52873	1.52873	0	5.10653	0	0	12.2943	22.8872	0	12.1327	12.2632	4.98398	5.73367	0.2	-1.48	1482.89	8.13346	3.10614	1.38045	76.1862	9.29614	0.507941	9.29614	0.115838	0.29664	0.115838	0.29664	-0.507941	52.7219	0	0	0	1	1	2	2
NIACINAMIDE	NC(=O)c1cccnc1	2.98145	207.558	6.69023	4.74221	4.74221	4.30453	2.50321	2.50321	1.60595	1.60595	0.946055	0.946055	0.508512	0.508512	5.90718	4.79454	0	0	5.56345	0	6.19684	18.3296	0	4.98398	5.73367	0	-1.38	129.225	5.75123	2.25933	1.25283	52.5174	10.3831	0.365551	10.3831	0.249762	0.441574	0.249762	-0.441574	-0.365551	32.7549	0	0	0	0	1	1	2
2-METHOXY-4,5-METHYLENEDIOXYBENZALDEHYDE	COc1cc2c(cc1C=O)OCO2	2.52564	345.713	9.25915	7.07215	7.07215	6.34687	3.77705	3.77705	2.56527	2.56527	1.85189	1.85189	1.20792	1.20792	0	4.79454	0	6.79294	22.812	6.28616	7.1098	12.1327	0	0	14.2106	0.222222	-1.71	1669.35	7.91445	2.97069	1.19859	75.0226	10.6097	0.495863	10.6097	0.230804	0.195236	0.230804	0.195236	-0.495863	44.5045	0	1	1	1	0	1	4
SODIUM SALICYLATE	O=C(O)c1ccccc1O	3.15294	254.783	7.56048	5.11208	5.11208	4.71521	2.72869	2.72869	1.8223	1.8223	1.13446	1.13446	0.654489	0.654489	5.96931	4.79454	0	11.313	0	0	12.1327	12.1327	0	0	10.2131	0	-1.51	182.238	6.60779	2.38963	1.07489	57.5463	10.2618	0.507053	10.2618	0.338969	0.0671296	0.338969	-1.11287	-0.507053	35.0661	0	0	0	1	0	1	2
BETAMIPRON	O=C(O)CCNC(=O)c1ccccc1	2.39934	321.399	10.3889	7.56468	7.56468	6.69838	4.24965	4.24965	2.76566	2.76566	1.6604	1.6604	0.974553	0.974553	5.96931	9.58907	0	18.8728	5.56345	0	0	24.2655	6.06637	5.31679	5.10653	0.2	-1.84	1458.01	10.2422	5.01249	3.26439	81.5583	11.3221	0.481182	11.3221	0.304633	0.0569707	0.304633	-0.918184	-0.481182	51.028	0	0	0	1	0	1	2
OXIBENDAZOLE	CCCOc1ccc2nc(NC(=O)OC)[nH]c2c1	2.19399	550.491	12.9578	10.3182	10.3182	8.72388	5.70165	5.70165	3.72941	3.72941	2.33206	2.33206	1.50533	1.50533	6.09324	4.79454	0	0	12.5552	23.2037	7.1098	0	25.1228	20.0216	4.73686	0.333333	-2.24	16664.7	12.2231	5.39484	2.70858	104.305	11.0483	0.493529	11.0483	0.41319	0.351381	0.41319	-0.558785	-0.493529	67.9074	0	0	0	1	1	2	4
BENZOHYDROXAMIC ACID	O=C(NO)c1ccccc1	2.85263	220.308	7.39734	5.24221	5.24221	4.84254	2.83841	2.83841	1.80695	1.80695	1.13752	1.13752	0.654077	0.654077	5.90718	4.79454	0	0	5.56345	0	0	35.8119	0	0	5.20725	0	-1.35	237.587	6.76561	2.98267	1.32659	58.256	10.6523	0.28835	10.6523	0.274133	0.449074	0.274133	-0.485556	-0.28835	35.6947	0	0	0	1	0	1	2
PAEONOL	COc1ccc(C(C)=O)c(O)c1	3.11599	304.642	9.13783	6.99576	6.99576	5.64707	3.52814	3.52814	2.43927	2.43927	1.58419	1.58419	0.936136	0.936136	0	9.90106	0	11.5328	11.313	0	26.1663	6.06637	0	0	4.73686	0.222222	-1.51	473.269	8.58533	3.25795	1.55701	70.5955	10.865	0.507055	10.865	0.163018	0.0399537	0.163018	-0.157266	-0.507055	44.6633	0	0	0	1	0	1	3
3-METHYLXANTHINE	Cn1c(=O)[nH]c(=O)c2nc[nH]c21	3.18085	532.207	8.71518	6.28827	6.28827	5.69838	3.32316	3.32316	2.41804	2.41804	1.69481	1.69481	1.05103	1.05103	11.249	9.58907	0	5.5167	5.64718	0	10.8944	7.04767	0	14.9519	0	0.166667	-1.85	841.314	6.83531	2.06637	0.71439	65.8791	11.0615	0.330374	11.0615	0.329267	0.247315	0.329267	-0.463565	-0.330374	41.9554	0	0	0	0	2	2	4
BENZOIC ACID	O=C(O)c1ccccc1	2.98145	203.416	6.69023	4.74221	4.74221	4.30453	2.58841	2.58841	1.67118	1.67118	1.02074	1.02074	0.58073	0.58073	5.96931	4.79454	0	0	5.56345	0	0	30.3318	0	0	5.10653	0	-1.31	129.225	5.82004	2.30676	1.28771	52.7521	10.2009	0.477639	10.2009	0.335178	0.331019	0.335178	-0.879074	-0.477639	33.4013	0	0	0	1	0	1	1
MORANTEL CITRATE	Cc1ccsc1/C=C/C1=NCCCN1C	2.11111	390.081	10.6734	9.2334	10.0499	7.27086	5.2494	6.12905	3.81623	4.76392	2.60202	3.58618	1.62211	2.44143	0	0	0	0	0	18.9251	16.8614	11.3368	0	47.4622	0	0.416667	-1.09	4130.82	10.4286	4.61963	2.47644	94.951	4.49997	0.359919	4.49997	0.122717	0.96571	0.122717	0.96571	-0.359919	67.639	0	1	1	0	1	1	3
FLOPROPIONE	CCC(=O)c1c(O)cc(O)cc1O	3.28474	320.463	10.0081	7.1117	7.1117	6.05775	3.84031	3.84031	2.63575	2.63575	1.68144	1.68144	1.05984	1.05984	11.499	15.0076	0	23.517	0	12.1327	0	6.92374	0	0	5.10653	0.222222	-1.71	665.052	9.37857	3.34661	1.71775	75.0705	11.1648	0.507679	11.1648	0.16957	0.138611	0.16957	-0.39875	-0.507679	46.0579	0	0	0	1	0	1	4
PHLORACETOPHENONE	CC(=O)c1c(O)cc(O)cc1O	3.37981	306.825	9.30096	6.40459	6.40459	5.51974	3.27965	3.27965	2.41521	2.41521	1.43355	1.43355	0.958084	0.958084	17.2823	4.79454	0	11.313	0	12.1327	6.92374	0	0	0	15.3196	0.125	-1.71	348.775	8.38718	2.73093	1.31699	68.7055	10.7967	0.507679	10.7967	0.166772	0.173333	0.166772	-0.453704	-0.507679	41.4409	0	0	0	1	0	1	4
OROTIC ACID	O=C(O)c1cc(=O)[nH]c(=O)[nH]1	3.42065	359.709	8.43072	5.24931	5.24931	5.09222	2.66333	2.66333	1.80654	1.80654	0.990771	0.990771	0.583926	0.583926	22.9122	14.3836	0	0	0	6.06637	0	0	9.96796	0	5.10653	0	-1.85	243.678	7.25929	2.40945	1.53955	59.5144	10.4767	0.476563	10.4767	0.352152	0.417824	0.352152	-1.33963	-0.476563	34.6427	0	0	0	0	1	1	3
PAROXYPROPIONE	CCC(=O)c1ccc(O)cc1	2.89535	248.77	8.26758	6.37197	6.37197	5.23638	3.55976	3.55976	2.3236	2.3236	1.51039	1.51039	0.851447	0.851447	0	4.79454	0	11.5328	11.9843	0	12.1327	12.1327	6.92374	0	5.10653	0.222222	-1.31	335.479	7.7932	3.19116	1.80231	65.482	11.0431	0.507966	11.0431	0.162102	0.101852	0.162102	0.101852	-0.507966	42.7283	0	0	0	1	0	1	2
ORSELLINIC ACID	Cc1cc(O)cc(O)c1C(=O)O	3.37981	306.825	9.30096	6.40459	6.40459	5.51974	3.27965	3.27965	2.46195	2.46195	1.51333	1.51333	1.02815	1.02815	11.7188	4.79454	0	11.313	5.56345	6.06637	12.9901	0	0	0	15.3196	0.125	-1.71	348.775	8.38718	2.73093	1.31699	68.7055	10.5123	0.507812	10.5123	0.339249	0.143519	0.339249	-1.2037	-0.507812	41.4679	0	0	0	1	0	1	3
PAMABROM	Cn1c(=O)c2[nH]c(Br)nc2n(C)c1=O	3.17439	620.877	10.4557	7.5361	9.1221	6.51974	3.8333	4.6263	2.93198	3.68312	2.06588	2.44145	1.29786	1.66407	0	9.58907	0	11.249	15.8976	4.5671	11.6148	7.04767	0	25.8979	0	0.285714	-1.37	1826.9	9.19541	2.80888	1.05073	86.3216	11.5722	0.331704	11.5722	0.331704	0.32081	0.326628	-0.3875	-0.326628	54.2757	0	0	0	0	2	2	5
GALLIC ACID	O=C(O)c1cc(O)c(O)c(O)c1	3.30654	307.564	9.30096	5.8518	5.8518	5.51974	3.00325	3.00325	2.16826	2.16826	1.31663	1.31663	0.727664	0.727664	23.2178	4.79454	0	5.56345	0	12.1327	0	0	0	0	20.4261	0	-1.91	405.292	8.18911	2.61266	1.24269	67.1348	10.3128	0.504144	10.3128	0.335462	0.289074	0.335462	-1.29111	-0.504144	38.3957	0	0	0	1	0	1	4
p-ANISIC ACID	COc1ccc(C(=O)O)cc1	2.9138	250.545	8.26758	6.07311	6.07311	5.23638	3.11147	3.11147	2.03365	2.03365	1.33697	1.33697	0.733596	0.733596	5.96931	4.79454	0	5.56345	5.74951	0	19.2425	12.1327	0	0	9.84339	0.125	-1.51	335.479	7.59537	3.05314	1.70318	64.2306	10.3597	0.496768	10.3597	0.335183	0.269259	0.335183	-0.923469	-0.496768	39.9533	0	0	0	1	0	1	2
PYRAZINAMIDE	NC(=O)c1cnccn1	2.98145	208.703	6.69023	4.61208	4.61208	4.30453	2.36301	2.36301	1.4549	1.4549	0.815626	0.815626	0.426332	0.426332	5.90718	4.79454	0	5.69393	0	0	18.5905	0	0	9.96796	5.73367	0	-1.45	129.225	5.68245	2.21218	1.21831	51.7371	10.3206	0.364209	10.3206	0.268401	0.19213	0.268401	-0.552685	-0.364209	30.5499	0	0	0	0	1	1	3
PHENACYLAMINE HYDROCHLORIDE	NCC(=O)c1ccccc1	2.85263	217.959	7.39734	5.57946	5.57946	4.84254	3.12661	3.12661	1.99333	1.99333	1.28116	1.28116	0.741896	0.741896	0	4.79454	0	12.328	5.56345	0	0	12.1327	18.1991	0	5.73367	0.125	-1.15	237.587	6.96299	3.1289	1.4197	59.6627	10.8884	0.323754	10.8884	0.175875	0.0133333	0.175875	-0.0133333	-0.323754	39.8269	0	0	0	1	0	1	2
PICOLAMINE	NCc1cccnc1	2.83209	147.875	5.81999	4.54107	4.54107	3.93185	2.52222	2.52222	1.5654	1.5654	0.958494	0.958494	0.518871	0.518871	0	0	0	0	6.54476	5.56345	0	12.3937	12.1327	4.98398	5.73367	0.166667	-0.89	91.3676	5.25065	2.42572	1.04008	48.3559	5.30981	0.326449	5.30981	0.0312244	0.577222	0.0312244	0.577222	-0.326449	32.1284	0	0	0	0	1	1	2
DROXYDOPA	NC(C(=O)O)C(O)c1ccc(O)c(O)c1	2.96112	378.765	11.5854	7.6612	7.6612	6.93043	4.11519	4.11519	3.05701	3.05701	1.96631	1.96631	1.06682	1.06682	23.8646	9.90106	0	11.313	0	12.1327	6.06637	0	0	0	21.0532	0.222222	-1.79	1790.87	11.2857	4.15788	2.36275	85.2046	10.469	0.50426	10.469	0.323048	0.125185	0.323048	-1.47783	-0.50426	50.3426	0	0	0	1	0	1	5
RESORCINOL	Oc1cccc(O)c1	3.07766	166.388	5.98313	4.20383	4.20383	3.78769	2.26858	2.26858	1.51985	1.51985	0.829737	0.829737	0.493031	0.493031	0	0	0	11.499	0	0	18.1991	6.06637	0	0	10.2131	0	-1.18	64.0525	4.96663	1.73812	0.904142	47.0199	8.65306	0.507823	8.65306	0.118764	0.087963	0.118764	0.087963	-0.507823	29.7716	0	0	0	1	0	1	2
HYDROQUINONE	Oc1ccc(O)cc1	3.03246	145.388	5.98313	4.20383	4.20383	3.78769	2.26858	2.26858	1.5164	1.5164	0.849709	0.849709	0.452632	0.452632	0	0	0	11.499	0	0	24.2655	0	0	0	10.2131	0	-1.18	70.7989	4.96663	1.73812	0.904142	47.0199	8.64556	0.507962	8.64556	0.115346	0.169259	0.115346	0.169259	-0.507962	29.7716	0	0	0	1	0	1	2
FENACLON	O=C(CCCl)NCCc1ccccc1	2.18874	273.876	10.2258	8.00139	8.75732	6.8257	4.69273	5.22725	3.02453	3.4025	1.90022	2.0892	1.16514	1.33679	0	4.79454	0	5.90718	18.8456	6.42082	5.56345	0	30.3318	5.31679	11.6009	0.363636	-1.02	1652.07	11.057	6.43632	4.28262	89.2708	11.0377	0.355735	11.0377	0.220706	0.0240103	0.220706	0.0240103	-0.355735	58.4927	0	0	0	1	0	1	1
RESORCINOL MONOACETATE	CC(=O)Oc1cccc(O)c1	2.79093	267.795	8.26758	6.07311	6.07311	5.18154	3.15735	3.15735	2.091	2.091	1.0792	1.0792	0.712966	0.712966	5.96931	4.79454	0	5.74951	5.74951	0	19.0565	12.1327	0	0	9.84339	0.125	-1.51	268.018	7.59537	3.05314	2.2923	64.2306	10.4206	0.507823	10.4206	0.307526	0.0868056	0.307526	-0.392963	-0.507823	39.4158	0	0	0	1	0	1	3
PROPOXUR	CNC(=O)Oc1ccccc1OC(C)C	2.80945	336.36	11.2591	9.1115	9.1115	7.13023	4.78425	4.78425	3.25286	3.25286	1.61861	1.61861	1.03668	1.03668	6.09324	4.79454	0	6.10397	11.499	0	7.04767	18.1991	19.9138	5.31679	9.47373	0.363636	-1.71	2116.16	11.3652	5.24022	3.49718	89.1946	11.0303	0.487095	11.0303	0.411971	0.0411461	0.411971	-0.504809	-0.487095	57.2897	0	0	0	1	0	1	3
CLORGILINE HYDROCHLORIDE	C#CCN(C)CCCOc1ccc(Cl)cc1Cl	2.29201	400.896	12.6734	9.74922	11.2611	8.13023	5.3307	6.08662	3.71867	4.5623	2.19687	2.72733	1.34375	1.8068	0	0	0	0	28.9464	12.9656	0	18.1991	7.04767	10.8203	34.3621	0.384615	-0.88	5628.21	14.182	7.44672	5.31924	112.465	5.97433	0.49198	5.97433	0.137482	0.536555	0.137482	0.536555	-0.49198	72.904	0	0	0	1	0	1	2
CYROMAZINE	Nc1nc(N)nc(NC2CC2)n1	2.17705	273.84	8.55204	6.48791	6.48791	5.73718	3.77416	3.77416	2.79403	2.79403	1.45857	1.45857	0.884164	0.884164	0	0	0	11.8967	11.9902	12.8416	0	0	0	20.2687	11.4673	0.5	-1.59	1077.75	7.08041	2.47152	1.52347	69.409	5.37334	0.367591	5.37334	0.229001	0.158009	0.229001	0.158009	-0.367591	45.2965	1	0	1	0	1	1	6
PHENYLETHYL ALCOHOL	OCCc1ccccc1	2.6149	157.478	6.5271	5.24818	5.24818	4.43185	3.08046	3.08046	1.95921	1.95921	1.2433	1.2433	0.773777	0.773777	0	0	0	6.60688	0	6.42082	5.56345	0	30.3318	0	5.10653	0.25	-0.82	145.167	6.30225	3.25399	1.85904	54.9555	8.51969	0.396031	8.51969	0.0470945	0.240093	0.0470945	0.240093	-0.396031	37.2318	0	0	0	1	0	1	1
PHENETHYLAMINE HYDROCHLORIDE	NCCc1ccccc1	2.6149	157.478	6.5271	5.37832	5.37832	4.43185	3.17249	3.17249	2.02427	2.02427	1.27584	1.27584	0.811344	0.811344	0	0	0	0	0	12.9656	5.56345	0	18.1991	12.1327	5.73367	0.25	-0.82	145.167	6.30225	3.25399	1.85904	55.5012	5.36054	0.330143	5.36054	-0.00366981	0.740093	0.00366981	0.740093	-0.330143	39.2004	0	0	0	1	0	1	1
MEPHENTERMINE SULFATE	CNC(C)(C)Cc1ccccc1	2.64125	226.019	9.0271	8.09386	8.09386	5.63896	4.36779	4.36779	3.79626	3.79626	2.16567	2.16567	1.19456	1.19456	0	0	0	5.53893	0	6.42082	5.56345	0	7.04767	49.4961	0	0.454545	-0.82	485.175	9.26945	3.72297	2.66567	74.806	3.28979	0.314482	3.28979	0.016196	0.195787	0.016196	0.195787	-0.314482	53.2847	0	0	0	1	0	1	1
XYLOMETAZOLINE HYDROCHLORIDE	Cc1cc(C(C)(C)C)cc(C)c1CC1=NCCN1	2.31816	455.356	13.3365	12.2232	12.2232	8.37603	6.7552	6.7552	6.27056	6.27056	3.6498	3.6498	2.43806	2.43806	0	0	0	5.41499	0	25.346	22.2538	0	0	57.0606	0	0.5625	-1.31	11747.9	13.1295	4.75302	2.74147	110.52	4.48993	0.371699	4.48993	0.10086	0.219421	0.10086	0.219421	-0.371699	78.6247	0	1	1	1	0	1	2
CLOFIBRATE	CCOC(=O)C(C)(C)Oc1ccc(Cl)cc1	2.7155	357.032	12.1818	9.61922	10.3751	7.45353	5.07263	5.45059	3.78676	4.2232	1.95366	2.20563	1.14383	1.26982	5.60105	4.79454	0	5.96931	17.379	0	0	45.0367	0	0	21.0747	0.416667	-1.22	2887.46	12.8477	5.21219	3.41754	100.313	11.5628	0.476165	11.5628	0.349376	0.339525	0.349376	-0.996191	-0.476165	62.792	0	0	0	1	0	1	3
2-THIOURACIL	Oc1ccnc(S)n1	3.07766	173.898	5.98313	3.94355	4.83798	3.78769	1.99824	2.44545	1.21484	1.61484	0.628162	0.843632	0.339193	0.508316	0	0	0	11.0364	0	0	12.2632	0	0	22.5967	5.10653	0	-0.77	64.0525	5.36831	2.00027	1.09845	51.82	8.61306	0.493169	8.61306	0.214275	0.0509259	0.214275	-0.0509259	-0.493169	30.9488	0	0	0	0	1	1	4
TOLAZOLINE HYDROCHLORIDE	c1ccc(CC2=NCCN2)cc1	2.03648	277.15	8.22577	6.95529	6.95529	5.94949	4.26118	4.26118	2.91757	2.91757	1.95792	1.95792	1.35457	1.35457	0	0	0	0	0	25.346	5.56345	0	6.06637	34.5747	0	0.3	-1.31	1201.01	7.34508	3.39094	1.64216	72.3305	4.33652	0.3717	4.33652	0.100839	0.932705	0.100839	0.932705	-0.3717	50.4507	0	1	1	1	0	1	2
4-HYDROXY-6-METHYLPYRAN-2-ONE	Cc1cc(O)cc(=O)o1	3.33233	238.001	6.85337	4.91841	4.91841	4.18154	2.49068	2.49068	1.74529	1.74529	0.87846	0.87846	0.588263	0.588263	5.62559	4.79454	0	5.74951	5.76025	6.06637	6.06637	6.92374	0	4.41715	5.10653	0.166667	-1.25	85.7569	5.87903	1.93118	1.31787	51.5569	10.3844	0.507558	10.3844	0.33907	0.0520833	0.33907	-0.520833	-0.507558	31.3798	0	0	0	0	1	1	3
BUTOPYRONOXYL	CCCCOC(=O)C1=CC(=O)CC(C)(C)O1	2.58391	314.98	12.1818	10.0388	10.0388	7.44349	5.55086	5.55086	4.50291	4.50291	2.21052	2.21052	1.46098	1.46098	11.5704	9.58907	0	11.5424	13.0277	12.8416	6.07602	13.8475	6.92374	0	9.47373	0.666667	-1.32	2577.28	12.7481	5.14308	3.68033	95.6083	11.5385	0.479968	11.5385	0.37325	0.0253269	0.37325	-0.620096	-0.479968	58.738	0	1	1	0	0	0	4
6-AZA-2-THIOTHYMINE	Cc1nnc(S)nc1O	3.17168	227.053	6.85337	4.73607	5.6305	4.19838	2.29164	2.73885	1.52082	1.92082	0.818951	1.00839	0.362426	0.501869	0	0	0	11.0364	5.69393	0	0	6.92374	0	27.8101	5.10653	0.25	-0.84	104.201	6.28255	2.18145	1.28927	57.373	8.83759	0.491877	8.83759	0.236794	0.115741	0.236794	-0.115741	-0.491877	33.4808	0	0	0	0	1	1	5
IMIDACLOPRID	O=[N+]([O-])NC1=NCCN1Cc1ccc(Cl)nc1	2.01108	447.204	12.2507	8.83669	9.59262	8.14787	4.95835	5.33632	3.48497	3.87222	2.28439	2.50797	1.54453	1.65632	5.03231	10.1143	0	5.95955	24.7874	5.56345	0	17.1631	6.06637	15.4022	11.6009	0.333333	-1.89	9370.08	11.5912	4.96084	3.0353	102.236	10.3551	0.33226	10.3551	0.256798	0.282361	0.256798	-0.613825	-0.33226	62.0891	0	1	1	0	1	1	5
AMBROXOL HYDROCHLORIDE	Nc1c(Br)cc(Br)cc1CNC1CCC(O)CC1	1.93831	417.697	13.121	10.1254	13.2974	8.55855	6.20831	7.79431	4.84676	6.61677	3.45788	4.5718	2.31855	3.63226	0	5.10653	0	6.10397	6.04184	52.4243	0	0	12.1327	37.1767	5.73367	0.538462	-0.1	11648.2	14.3121	6.36915	3.69703	124.399	9.46892	0.39755	9.46892	0.0541007	0.10358	0.0541007	-0.10358	-0.39755	81.3569	1	0	1	1	0	1	3
URACIL	O=c1cc[nH]c(=O)[nH]1	3.50212	246.362	5.98313	3.9712	3.9712	3.78769	2.06893	2.06893	1.29605	1.29605	0.685867	0.685867	0.382688	0.382688	5.68974	9.58907	0	5.55927	0	0	12.2632	0	4.98398	4.98398	0	0	-1.32	64.0525	4.8297	1.6512	0.841205	44.1937	10.2147	0.325168	10.2147	0.325168	0.380787	0.314118	-0.474537	-0.314118	27.6834	0	0	0	0	1	1	2
AMIDOL DIHYDROCHLORIDE	Nc1ccc(O)c(N)c1	3.17168	222.298	6.85337	4.83396	4.83396	4.19838	2.53899	2.53899	1.81825	1.81825	1.05159	1.05159	0.572997	0.572997	0	0	0	5.74951	11.3748	0	12.1327	6.06637	0	0	16.5739	0	-1.38	104.201	5.75123	1.85388	1.04648	52.9054	8.86315	0.505793	8.86315	0.138113	0.0733333	0.138113	0.0733333	-0.505793	36.9316	0	0	0	1	0	1	3
EDOXUDINE	CCc1cn(C2OCC(O)C2CO)c(=O)nc1O	2.417	486.812	13.2841	9.98329	9.98329	8.57892	5.79625	5.79625	4.27082	4.27082	3.16868	3.16868	2.06554	2.06554	23.9395	20.1141	0	19.0938	11.9843	0	10.7639	0	6.92374	4.98398	4.73686	0.636364	-1.44	13899.1	13.0026	5.04906	2.11718	103.287	11.7119	0.492919	11.7119	0.352503	0.0601866	0.352503	-0.814093	-0.492919	61.1114	0	1	1	0	1	1	7
PYRIDOSTIGMINE BROMIDE	CN(C)C(=O)Oc1ccc[n+](C)c1	2.69279	310.238	9.84493	8.02032	8.02032	6.09222	3.93803	3.93803	2.96752	2.96752	1.48288	1.48288	0.812875	0.812875	0	4.79454	0	6.09324	5.74951	0	4.89991	26.3586	23.878	0	4.73686	0.333333	-1.58	726.584	9.50757	3.88867	2.73997	77.3557	11.118	0.414421	11.118	0.414421	0.369259	0.4038	-0.369259	-0.4038	47.329	0	0	0	0	1	1	2
NITHIAMIDE	CC(=O)Nc1ncc([N+](=O)[O-])s1	2.77169	321.493	9.13783	6.10477	6.92127	5.59222	2.97161	3.78811	1.94195	2.95105	0.956396	1.82084	0.558387	1.2366	4.92331	14.9089	0	16.0398	0	17.5336	6.92374	0	0	10.3008	0	0.2	-1.5	531.083	8.59524	3.26457	1.99011	71.3857	10.478	0.345181	10.478	0.345181	0.0844907	0.302035	-0.552596	-0.302035	43.0721	0	0	0	0	1	1	5
ACTARIT	CC(=O)Nc1ccc(CC(=O)O)cc1	2.67998	307.89	10.552	7.78022	7.78022	6.57539	4.16033	4.16033	2.94862	2.94862	1.62965	1.62965	1.08381	1.08381	5.96931	9.58907	0	12.328	11.2508	0	6.92374	24.2655	0	5.31679	5.10653	0.2	-1.84	1130.26	10.2422	4.41132	3.26439	81.5583	10.6706	0.480986	10.6706	0.307315	0.000348639	0.307315	-0.863632	-0.480986	52.0855	0	0	0	1	0	1	2
DIACETAMATE	CC(=O)Nc1ccc(OC(C)=O)cc1	2.67998	307.89	10.552	8.03415	8.03415	6.57539	4.13786	4.13786	2.79921	2.79921	1.43626	1.43626	0.975537	0.975537	0	9.58907	0	11.8765	11.4369	0	13.8475	24.2655	0	5.31679	4.73686	0.2	-1.84	1130.26	10.2422	4.41132	3.26439	81.8776	10.6794	0.426731	10.6794	0.307524	0.13404	0.307524	-0.363632	-0.426731	52.0547	0	0	0	1	0	1	3
FAMPRIDINE	Nc1ccncc1	3.02147	136.008	5.11288	3.83396	3.83396	3.39385	2.04909	2.04909	1.28055	1.28055	0.706104	0.706104	0.363445	0.363445	0	0	0	0	0	5.68739	0	24.5264	0	4.98398	5.73367	0	-1.05	47.1973	4.11807	1.59893	0.891825	41.9909	5.31778	0.398639	5.31778	0.0344365	0.759259	0.0344365	0.759259	-0.398639	28.6494	0	0	0	0	1	1	2
SODIUM PHENYLACETATE	O=C(O)Cc1ccccc1	2.67424	215.959	7.39734	5.44932	5.44932	4.78769	3.04552	3.04552	2.05611	2.05611	1.19817	1.19817	0.770482	0.770482	5.96931	4.79454	0	6.42082	0	5.56345	0	12.1327	18.1991	0	5.10653	0.125	-1.31	195.625	6.80507	3.01178	1.89538	59.117	10.1687	0.480986	10.1687	0.307315	0.111944	0.307315	-0.785926	-0.480986	37.7818	0	0	0	1	0	1	1
2-ACETYLPYRROLE	CC(=O)c1ccc[nH]1	2.92838	176.418	5.98313	4.6403	4.6403	3.80453	2.44814	2.44814	1.63998	1.63998	0.977246	0.977246	0.549327	0.549327	0	4.79454	0	5.78324	5.69393	0	6.92374	18.3296	0	4.98398	0	0.166667	-1.05	93.1026	5.09388	1.82004	0.780105	47.532	10.4752	0.358817	10.4752	0.175422	0.0787037	0.175422	0.0787037	-0.358817	30.7972	0	0	0	0	1	1	1
BROMHEXINE HYDROCHLORIDE	CN(Cc1cc(Br)cc(Br)c1N)C1CCCCC1	2.07977	414.5	13.121	10.7552	13.9272	8.57539	6.51303	8.09903	5.16736	6.93737	3.79777	4.9117	2.68848	4.00219	0	0	0	0	0	27.2194	37.6676	0	6.06637	49.8738	5.73367	0.571429	-0.06	12256.5	14.3512	6.39661	3.48754	126.18	6.13494	0.39755	6.13494	0.0504492	0.718433	0.0504492	0.718433	-0.39755	84.5944	1	0	1	1	0	1	2
METACETAMOL	CC(=O)Nc1cccc(O)c1	2.79093	270.549	8.26758	6.16486	6.16486	5.18154	3.2491	3.2491	2.23151	2.23151	1.16652	1.16652	0.78693	0.78693	0	4.79454	0	11.6567	5.68739	0	12.9901	18.1991	0	5.31679	5.10653	0.125	-1.51	268.018	7.59537	3.05314	2.2923	64.6669	10.5317	0.507886	10.5317	0.22075	0.142963	0.22075	-0.142963	-0.507886	42.4105	0	0	0	1	0	1	2
3-HYDROXYBENZYLHYDRAZINE DIHYDROCHLORIDE	NNCc1cccc(O)c1	2.74631	212.516	7.39734	5.54107	5.54107	4.8257	3.04076	3.04076	2.0508	2.0508	1.21675	1.21675	0.78428	0.78428	0	0	0	5.74951	6.54476	5.56345	0	18.1991	6.06637	5.42579	10.9492	0.142857	-1.06	199.435	7.05186	3.19525	1.71761	59.4505	8.97109	0.507956	8.97109	0.1154	0.271065	0.1154	0.271065	-0.507956	39.1339	0	0	0	1	0	1	3
ACETANILIDE	CC(=O)Nc1ccccc1	2.67424	217.959	7.39734	5.795	5.795	4.78769	3.11481	3.11481	2.04721	2.04721	1.09416	1.09416	0.724749	0.724749	0	4.79454	0	5.90718	0	5.68739	6.92374	0	30.3318	5.31679	0	0.125	-1.31	195.625	6.80507	3.01178	1.89538	59.8727	10.502	0.326339	10.502	0.220747	0.0359259	0.220747	-0.0359259	-0.326339	40.7457	0	0	0	1	0	1	1
SULOCTIDIL	CCCCCCCCNC(C)C(O)c1ccc(SC(C)C)cc1	2.28079	404.608	17.0791	15.3467	16.1632	11.0409	9.22279	10.1024	6.69105	8.34096	4.06366	5.07939	2.65111	3.48866	6.10397	5.10653	0	6.04184	5.24994	12.1082	43.4204	0	11.7619	57.2772	0	0.7	-0.51	106289	20.5345	11.9391	8.78103	147.008	10.4652	0.386793	10.4652	0.0939762	0.0918922	0.0939762	-0.43686	-0.386793	103.236	0	0	0	1	0	1	3
CARBETAPENTANE CITRATE	CCN(CC)CCOCCOC(=O)C1(c2ccccc2)CCCC1	1.76478	478.917	17.2529	15.1298	15.1298	11.7255	9.25496	9.25496	6.43041	6.43041	5.08133	5.08133	3.51337	3.51337	5.41499	4.79454	0	5.96931	19.8206	50.881	0	0	30.3318	18.7474	9.47373	0.65	-1.39	376559	18.9417	9.7968	4.80582	145.683	12.7153	0.462565	12.7153	0.316138	0.0846825	0.316138	-0.441984	-0.462565	96.154	1	0	1	1	0	1	4
TINIDAZOLE	CCS(=O)(=O)CCn1c([N+](=O)[O-])cnc1C	2.89199	491.382	12.3449	9.08155	9.89805	7.37101	4.74047	6.56183	3.30873	5.78147	2.28681	3.97105	1.25308	2.0025	14.7606	18.5321	0	23.8683	5.8244	6.19684	4.5671	13.8475	0	4.98398	0	0.625	-1.44	3179.29	12.6287	4.60195	2.78259	93.1733	11.2834	0.357858	11.2834	0.342378	0.0362524	0.342378	-3.12601	-0.357858	57.9462	0	0	0	0	1	1	6
BUTYLATED HYDROXYANISOLE	COc1ccc(O)c(C(C)(C)C)c1	3.1917	297.449	10.0605	8.58751	8.58751	5.94771	4.32401	4.32401	4.13308	4.13308	2.01173	2.01173	1.24284	1.24284	0	5.10653	0	5.41499	5.74951	11.313	0	19.2425	6.06637	20.7712	4.73686	0.454545	-1.18	615.245	9.9046	3.28575	2.14268	79.1639	9.61054	0.507649	9.61054	0.11907	0.0569213	0.11907	-0.0569213	-0.507649	53.3588	0	0	0	1	0	1	2
PICONOL	OCc1ccccn1	2.83209	149.875	5.81999	4.41094	4.41094	3.93185	2.44026	2.44026	1.47919	1.47919	0.888145	0.888145	0.491654	0.491654	0	0	0	6.60688	5.69393	0	0	12.2632	12.1327	4.98398	5.10653	0.166667	-0.89	91.3676	5.25065	2.42572	1.04008	47.8102	8.47509	0.390064	8.47509	0.0852465	0.0286111	0.0852465	0.0286111	-0.390064	30.1598	0	0	0	0	1	1	2
NONIVAMIDE	CCCCCCCCC(=O)NCc1ccc(O)c(OC)c1	2.20542	432.043	15.5018	13.1526	13.1526	10.1682	7.7959	7.7959	5.3007	5.3007	3.49121	3.49121	2.18692	2.18692	0	9.90106	0	11.6567	18.7151	18.4051	32.7931	18.1991	0	12.2405	4.73686	0.588235	-1.71	45407.7	17.3418	10.0801	7.02222	127.065	11.7349	0.504255	11.7349	0.21976	0.0810494	0.21976	0.0810494	-0.504255	84.4985	0	0	0	1	0	1	3
METHYL-2-HYDROXY-PHENYLPROPRIONATE	COC(=O)CCc1ccc(OC)cc1O	2.65601	346.441	11.2591	8.81822	8.81822	7.16823	4.59762	4.59762	3.07078	3.07078	2.1186	2.1186	1.22083	1.22083	0	9.90106	0	18.1396	17.7338	0	20.286	12.1327	0	4.73686	4.73686	0.363636	-1.71	2327.07	11.3652	5.24022	3.16096	88.439	10.891	0.507532	10.891	0.305342	0.137271	0.305342	-0.286835	-0.507532	54.9958	0	0	0	1	0	1	4
VORINOSTAT	O=C(CCCCCCC(=O)Nc1ccccc1)NO	2.03266	392.937	13.9244	10.8931	10.8931	9.21955	6.49965	6.49965	4.3634	4.3634	2.73992	2.73992	1.72554	1.72554	0	9.58907	0	11.8144	12.8416	31.3707	0	5.4801	30.3318	5.31679	5.20725	0.428571	-1.88	18362.7	15.1784	9.10359	7.20521	112.522	11.5914	0.326098	11.5914	0.242829	0.0132419	0.242829	-0.359425	-0.326098	72.7029	0	0	0	1	0	1	3
meta-CRESYL ACETATE	CC(=O)Oc1cccc(C)c1	2.79093	266.02	8.26758	6.6259	6.6259	5.18154	3.43374	3.43374	2.41015	2.41015	1.25112	1.25112	0.844797	0.844797	0	4.79454	0	5.96931	5.74951	5.56345	6.92374	6.06637	25.1228	0	4.73686	0.222222	-1.31	268.018	7.7932	3.19116	2.41518	65.8013	10.5022	0.426723	10.5022	0.307524	0.281852	0.307524	-0.281852	-0.426723	42.488	0	0	0	1	0	1	2
BUTYLATED HYDROXYTOLUENE	Cc1cc(C(C)(C)C)c(O)c(C(C)(C)C)c1	3.50785	353.872	12.7236	11.6019	11.6019	7.03171	5.87831	5.87831	6.70865	6.70865	2.87028	2.87028	1.92224	1.92224	0	5.10653	0	10.83	5.74951	11.1269	5.56345	0	0	60.5989	0	0.6	-0.98	1617.21	13.0866	3.7966	2.57661	99.5101	10.3845	0.507341	10.3845	0.12254	0.0177546	0.12254	-0.0177546	-0.507341	70.2438	0	0	0	1	0	1	1
BECLAMIDE	O=C(CCCl)NCc1ccccc1	2.31004	260.887	9.51866	7.29428	8.05021	6.3257	4.19273	4.72725	2.70131	3.07927	1.65406	1.84304	0.970718	1.14236	0	4.79454	0	5.90718	18.8456	5.56345	0	0	30.3318	5.31679	11.6009	0.3	-1.02	1015.52	10.0635	5.59563	3.94577	82.9058	11.0208	0.351991	11.0208	0.220961	0.00106198	0.220961	-0.00106198	-0.351991	53.6257	0	0	0	1	0	1	1
ETHYLNOREPINEPHRINE HYDROCHLORIDE	CCC(N)C(O)c1ccc(O)c(O)c1	2.90634	314.235	10.7152	8.01285	8.01285	6.55775	4.51414	4.51414	3.26509	3.26509	2.21795	2.21795	1.19489	1.19489	6.10397	10.2131	0	17.5409	11.9843	0	18.1991	0	6.92374	0	10.8402	0.4	-1.26	1266.99	10.8185	4.30298	2.15577	82.6138	9.68662	0.50426	9.68662	0.157262	0.202759	0.157262	-0.813426	-0.50426	52.9978	0	0	0	1	0	1	4
ISOETHARINE MESYLATE	CCC(NC(C)C)C(O)c1ccc(O)c(O)c1	2.8524	365.682	12.9996	10.5128	10.5128	7.9516	5.91286	5.91286	4.5291	4.5291	2.70936	2.70936	1.81715	1.81715	6.10397	15.3196	0	23.5827	5.56345	6.42082	12.1327	6.06637	20.7712	5.31679	0	0.538462	-1.26	4813.65	13.8035	5.88778	3.61093	101.919	10.1893	0.50426	10.1893	0.157262	0.0704233	0.157262	-0.700093	-0.50426	67.0821	0	0	0	1	0	1	4
GUAIACOL	COc1ccccc1O	3.00652	195.863	6.69023	5.16486	5.16486	4.34254	2.66333	2.66333	1.67185	1.67185	1.08517	1.08517	0.629777	0.629777	0	0	0	5.74951	5.74951	0	7.1098	24.2655	0	0	9.84339	0.142857	-1.18	130.651	5.94788	2.39556	1.13408	53.7041	8.98551	0.504255	8.98551	0.159974	0.180556	0.159974	0.180556	-0.504255	34.6588	0	0	0	1	0	1	2
4-ACETOXYPHENOL	CC(=O)Oc1ccc(O)cc1	2.7363	250.545	8.26758	6.07311	6.07311	5.18154	3.15735	3.15735	2.08754	2.08754	1.0983	1.0983	0.680143	0.680143	0	4.79454	0	11.7188	5.74951	0	31.1892	0	0	0	9.84339	0.125	-1.51	285.511	7.59537	3.05314	2.2923	64.2306	10.4134	0.507962	10.4134	0.307524	0.153613	0.307524	-0.365102	-0.507962	39.4158	0	0	0	1	0	1	3
BURAMATE	O=C(NCc1ccccc1)OCCO	2.23724	273.955	10.2258	7.77178	7.77178	6.8257	4.38094	4.38094	2.69868	2.69868	1.60412	1.60412	0.959465	0.959465	6.09324	4.79454	0	13.2138	6.54476	5.56345	0	0	30.3318	10.0537	5.10653	0.3	-1.55	1717.09	10.5303	5.98828	3.90952	82.5103	10.9308	0.447113	10.9308	0.406979	0.0283958	0.406979	-0.511201	-0.447113	51.7155	0	0	0	1	0	1	3
AMPYZINE SULFATE	CN(C)c1cnccn1	2.84823	170.918	6.69023	5.57369	5.57369	4.30453	2.73825	2.73825	1.95804	1.95804	1.00774	1.00774	0.522163	0.522163	0	0	0	0	0	5.81786	0	18.5905	18.9953	9.96796	0	0.333333	-1.12	129.225	6.0069	2.43685	1.38411	54.3604	4.04167	0.36147	4.04167	0.146032	0.886574	0.146032	0.886574	-0.36147	36.359	0	0	0	0	1	1	3
BUFEXAMAC	CCCCOc1ccc(CC(=O)NO)cc1	2.4415	321.541	11.8031	9.40154	9.40154	7.75755	5.40611	5.40611	3.55772	3.55772	2.17935	2.17935	1.26281	1.26281	5.90718	4.79454	0	6.42082	6.60688	24.1546	0	5.4801	24.2655	6.92374	9.94412	0.416667	-1.55	4211.06	12.5192	6.84652	4.31461	95.1943	10.8847	0.493602	10.8847	0.24725	0.172361	0.24725	-0.416989	-0.493602	60.4782	0	0	0	1	0	1	3
3-METHOXYCATECHOL	COc1cccc(O)c1O	3.14304	232.293	7.56048	5.53473	5.53473	4.75322	2.8036	2.8036	1.82801	1.82801	1.19762	1.19762	0.675465	0.675465	0	0	0	17.2485	0	0	13.1762	12.1327	0	0	14.9499	0.142857	-1.38	196.896	6.73601	2.4732	0.978219	58.4984	9.02255	0.504161	9.02255	0.19999	0.167269	0.19999	-0.217593	-0.504161	36.3236	0	0	0	1	0	1	3
SYNEPHRINE TARTRATE	CNCC(O)c1ccc(O)cc1	2.68177	232.789	8.97469	6.98829	6.98829	5.73638	3.85365	3.85365	2.66501	2.66501	1.67533	1.67533	1.00767	1.00767	6.10397	5.10653	0	5.74951	6.54476	5.56345	0	31.3131	0	5.31679	5.10653	0.333333	-1.06	535.063	9.03141	4.08824	2.21821	71.6646	9.46727	0.507967	9.46727	0.115098	0.21797	0.115098	-0.504074	-0.507967	46.9933	0	0	0	1	0	1	3
2,6-DIHYDROXY-4-METHOXYTOLUENE	COc1cc(O)c(C)c(O)c1	3.20557	245.035	8.43072	6.45738	6.45738	5.14707	3.21429	3.21429	2.29065	2.29065	1.56208	1.56208	0.77674	0.77674	0	10.2131	0	11.499	11.313	0	19.2425	6.92374	0	0	4.73686	0.25	-1.38	286.569	7.72395	2.69813	1.36761	64.8633	9.17204	0.507399	9.17204	0.125756	0.0433796	0.125756	0.0433796	-0.507399	41.0606	0	0	0	1	0	1	3
BRETYLIUM TOSYLATE	CC[N+](C)(C)Cc1ccc(Br)cc1	2.69474	263.924	9.89734	8.54879	10.1348	6.03281	4.59789	5.39089	4.03654	4.95221	2.37992	2.90859	1.19587	1.4602	0	0	0	0	0	22.0453	5.56345	0	0	61.2145	0	0.454545	-0.34	701.952	10.739	4.24846	3.48876	89.0935	3.43704	0.324958	3.43704	0.103941	1.04329	0.103941	1.04329	-0.324958	60.4954	0	0	0	1	0	1	0
DIHYDROMYRISTICIN	CCCc1cc(OC)c2c(c1)OCO2	2.38535	333.55	9.96626	8.50077	8.50077	6.84687	4.81333	4.81333	3.28187	3.28187	2.25684	2.25684	1.61694	1.61694	0	0	0	0	6.79294	30.0902	5.56345	7.1098	12.1327	6.92374	14.2106	0.454545	-1.38	2679.45	9.18581	3.78003	1.49733	83.5909	5.3257	0.492702	5.3257	0.231017	0.292928	0.231017	0.292928	-0.492702	53.112	0	1	1	1	0	1	3
RACEPHEDRINE HYDROCHLORIDE	CNC(C)C(O)c1ccccc1	2.71104	222.54	8.97469	7.48867	7.48867	5.75322	4.15692	4.15692	2.93287	2.93287	2.07004	2.07004	1.09676	1.09676	6.10397	5.10653	0	6.04184	0	5.56345	0	0	44.3032	5.31679	0	0.4	-0.86	606.775	9.22977	4.23674	2.06145	73.2353	9.72653	0.386793	9.72653	0.0939653	0.0901852	0.0939653	-0.420185	-0.386793	49.9235	0	0	0	1	0	1	2
MEFEXAMIDE HYDROCHLORIDE	CCN(CC)CCNC(=O)COc1ccc(OC)cc1	2.21659	388.61	14.7947	12.5169	12.5169	9.6894	6.95067	6.95067	4.34104	4.34104	3.07399	3.07399	1.76513	1.76513	0	4.79454	0	12.5141	12.2943	25.3838	0	31.3753	0	24.0642	9.47373	0.533333	-1.75	29771.5	16.3048	9.20102	5.92748	120.414	11.6183	0.496764	11.6183	0.257484	0.0323202	0.257484	-0.103728	-0.496764	79.2867	0	0	0	1	0	1	4
MECLOFENOXATE HYDROCHLORIDE	CN(C)CCOC(=O)COc1ccc(Cl)cc1	2.21295	351.273	12.6734	9.98064	10.7366	8.07539	5.26428	5.64224	3.76634	4.20278	1.97187	2.22385	1.0568	1.18279	0	4.79454	0	12.5762	23.9238	0	0	24.2655	18.9953	0	21.0747	0.416667	-1.26	5491.06	13.8035	7.14129	6.13963	106.073	11.273	0.481911	11.273	0.343703	0.0882332	0.343703	-0.373333	-0.481911	66.46	0	0	0	1	0	1	4
ALANYL-dl-PHENYLALANINE	CC(N)C(=O)NC(Cc1ccccc1)C(=O)O	2.67749	389.997	12.8365	9.58962	9.58962	8.00291	5.33105	5.33105	3.87781	3.87781	2.3108	2.3108	1.35304	1.35304	23.9602	9.58907	0	6.42082	0	5.56345	6.92374	0	30.3318	5.31679	10.8402	0.333333	-1.88	5278.04	13.1861	6.00408	4.23906	99.6281	11.3484	0.479709	11.3484	0.326047	0.244676	0.326047	-1.0668	-0.479709	63.3619	0	0	0	1	0	1	3
NEFIRACETAM	Cc1cccc(C)c1NC(=O)CN1CCCC1=O	2.00843	462.432	13.121	10.8242	10.8242	8.57539	6.21543	6.21543	4.73383	4.73383	3.25139	3.25139	2.23511	2.23511	0	9.58907	0	18.3591	12.9656	23.2351	0	4.89991	32.0466	5.31679	0	0.428571	-1.84	14074.5	12.6126	5.20753	2.69595	106.978	11.9134	0.333366	11.9134	0.243512	0.075607	0.243512	-0.122546	-0.333366	70.3597	0	1	1	1	0	1	2
LIDOCAINE HYDROCHLORIDE	CCN(CC)CC(=O)Nc1c(C)cccc1C	2.68027	363.559	12.8365	11.2088	11.2088	8.07892	6.16459	6.16459	4.27637	4.27637	3.00719	3.00719	1.84088	1.84088	0	4.79454	0	5.90718	6.54476	29.9038	0	0	32.0466	24.0642	0	0.5	-1.35	5511.14	13.7139	6.40122	3.8582	103.822	11.8923	0.324485	11.8923	0.238066	0.0612037	0.238066	0.0612037	-0.324485	72.3337	0	0	0	1	0	1	2
2-METHOXYRESORCINOL	COc1c(O)cccc1O	3.16945	212.043	7.56048	5.53473	5.53473	4.75322	2.8036	2.8036	1.82951	1.82951	1.17759	1.17759	0.722133	0.722133	0	0	0	17.2485	0	0	25.3089	0	0	4.73686	10.2131	0.142857	-1.38	186.21	6.73601	2.4732	0.978219	58.4984	9.00634	0.504156	9.00634	0.202273	0.0532407	0.202273	-0.0532407	-0.504156	36.3236	0	0	0	1	0	1	3
ALLOXAN	O=C1NC(=O)C(=O)C(=O)N1	2.8596	221.642	7.72361	4.63299	4.63299	4.60906	2.3165	2.3165	1.5665	1.5665	0.866582	0.866582	0.454124	0.454124	23.6287	19.1781	0	0	0	0	0	10.6336	0	0	0	0	-1.72	153.182	6.40077	1.90394	0.858561	54.5741	10.2944	0.328323	10.2944	0.328323	0.963333	0.277481	-1.25037	-0.277481	26.6884	0	1	1	0	0	0	4
RONIDAZOLE	Cn1c([N+](=O)[O-])cnc1COC(N)=O	2.79306	371.908	10.7152	7.33644	7.33644	6.51974	3.59282	3.59282	2.45646	2.45646	1.59045	1.59045	0.877065	0.877065	11.0166	14.9089	0	18.2491	0	6.19684	11.6148	0	0	9.72084	5.73367	0.333333	-2.12	1327.39	9.96418	3.72733	1.97129	78.4329	10.3855	0.439118	10.3855	0.404522	0.173083	0.404522	-0.948469	-0.439118	44.2348	0	0	0	0	1	1	6
PRALIDOXIME CHLORIDE	C[n+]1ccccc1CNO	2.81118	212.516	7.39734	5.91094	5.91094	4.84254	3.14841	3.14841	2.13777	2.13777	1.42261	1.42261	0.823351	0.823351	0	0	0	0	6.54476	5.69393	0	0	36.0107	5.4801	5.20725	0.285714	-0.93	213.812	7.18025	3.29168	1.52491	59.889	8.3808	0.316267	8.3808	0.196889	0.483472	0.196889	0.483472	-0.316267	36.2442	0	0	0	0	1	1	2
PYRIDOXINE HYDROCHLORIDE	Cc1ncc(CO)c(CO)c1O	3.25329	285.877	9.13783	6.78042	6.78042	5.70191	3.58365	3.58365	2.51224	2.51224	1.75866	1.75866	0.996937	0.996937	0	5.10653	0	18.9633	16.8208	0	6.19684	6.92374	0	4.98398	10.2131	0.375	-1.13	518.746	8.962	3.5119	1.39148	70.1286	9.37588	0.505659	9.37588	0.142142	0.0379167	0.142142	-0.28662	-0.505659	42.4844	0	0	0	0	1	1	4
DEFERIPRONE	Cc1c(O)c(=O)ccn1C	3.49217	300.965	7.72361	5.95738	5.95738	4.6259	2.97876	2.97876	2.22491	2.22491	1.55467	1.55467	0.715579	0.715579	0	4.79454	0	11.1783	5.69393	0	6.06637	24.7354	0	0	5.10653	0.285714	-1.25	171.962	6.86429	2.17215	0.89966	58.5467	10.7287	0.502922	10.7287	0.22291	0.162037	0.22291	-0.323519	-0.502922	38.0848	0	0	0	0	1	1	3
PHENACETIN	CCOc1ccc(NC(C)=O)cc1	2.63597	279.481	9.6818	7.833	7.833	6.21955	4.2254	4.2254	2.63858	2.63858	1.48569	1.48569	1.00442	1.00442	0	4.79454	0	5.90718	6.60688	11.4369	6.92374	0	31.1892	5.31679	4.73686	0.3	-1.51	831.114	9.57703	4.49957	3.15129	77.7161	10.6814	0.493887	10.6814	0.220747	0.0655927	0.220747	-0.0655927	-0.493887	51.9147	0	0	0	1	0	1	2
PRAZOSIN HYDROCHLORIDE [10mg]	COc1cc2nc(N3CCN(C(=O)c4ccco4)CC3)nc(N)c2cc1OC	1.55619	997.227	19.673	15.7144	15.7144	13.6009	8.87396	8.87396	6.38974	6.38974	4.80042	4.80042	3.27366	3.27366	0	4.79454	0	5.90718	66.1074	0	6.26316	43.385	4.89991	9.96796	19.6245	0.315789	-3.49	3.97871e+06	17.9006	7.25904	3.14898	161.201	12.4005	0.492842	12.4005	0.289168	0.110717	0.289168	-0.110717	-0.492842	103.879	0	1	1	1	2	3	8
CLORSULON	Nc1cc(C(Cl)=C(Cl)Cl)c(S(N)(=O)=O)cc1S(N)(=O)=O	3.91472	798.501	15.8783	9.47013	13.3709	8.85308	4.55664	8.78317	3.55061	7.93765	2.12744	5.00887	1.33303	3.24282	34.329	16.8356	0	16.2831	6.06637	6.06637	0	0	0	0	50.8144	0	-0.55	10197.1	17.5014	5.67997	3.75746	129.923	11.5051	0.397611	11.5051	0.239641	0.236975	0.239641	-4.323	-0.397611	78.0798	0	0	0	1	0	1	5
FLUNIXIN MEGLUMINE	Cc1c(Nc2ncccc2C(=O)O)cccc1C(F)(F)F	2.44243	684.16	15.621	10.9007	10.9007	9.80355	5.92584	5.92584	4.30561	4.30561	2.93039	2.93039	1.88321	1.88321	17.7091	17.9658	0	22.6322	0	6.06637	37.386	0	0	10.3008	5.10653	0.142857	-2.57	38547.7	14.8311	5.4324	3.12688	117.805	12.8375	0.477541	12.8375	0.41624	0.00701436	0.41624	-4.47072	-0.477541	70.66	0	0	0	1	1	2	3
alpha-CYANO-4-HYDROXYCINNAMIC ACID	N#C/C(=C\c1ccc(O)cc1)C(=O)O	3.02535	411.988	10.552	7.13664	7.13664	6.63023	3.77366	3.77366	2.5665	2.5665	1.55495	1.55495	0.879048	0.879048	5.96931	4.79454	0	11.3226	5.56345	0	30.3415	6.06922	0	0	15.4749	0	-2.28	1314.61	9.80532	4.09847	2.35381	80.3441	10.4617	0.507966	10.4617	0.345962	0.0935025	0.345962	-1.26336	-0.507966	49.3326	0	0	0	1	0	1	3
OXINIACIC ACID	O=C(O)c1ccc[n+]([O-])c1	3.0699	258.925	7.56048	5.02032	5.02032	4.69838	2.62072	2.62072	1.75767	1.75767	1.02205	1.02205	0.581185	0.581185	5.96931	10.0018	0	5.56345	4.73041	6.19684	18.3296	0	0	0	5.10653	0	-1.58	178.193	6.53876	2.34499	1.22262	56.93	10.4481	0.618673	10.4481	0.34135	0.00231481	0.34135	-1.09241	-0.618673	32.3613	0	0	0	0	1	1	2
[truncated: 164 more columns]
