# Supplementary material for: Machine Learning Spectroscopy Using a 2-Stage, Generalized Constituent Contribution Protocol
Source: Research (Wash D C). 2023 Apr 20;6:0115. doi: 10.34133/research.0115 (PMC10243197; doi:10.34133/research.0115)
Supplement: Supplementary 1 — Supplementary Text Tables S1 to S4 Figs. S1 and S2 [file research.0115.f1.zip › Training set of mixed spectral.xlsx]

## Sheet: Sheet1
1+2	1.5367	1.9018	2.2889	2.3744	2.5125	2.5011	2.5299	2.3715	2.1179	1.8586	1.5504	1.2038	0.8217	0.5412	0.3167	0.1746	0.0916	0.0468	0.0258	0.0153	0.0063	0.0035	0.0029	0.0005	0.0005	0.002	0.0002	0.0004	0	-0.0001	0.0006	0.0005	0.0011	0.0005	0.0026	0.0024	0.0042	0.0065	0.01	0.0108	0.0107	0.0114	0.0104	0.6089	0.727	0.836	0.9226	0.9572	0.9262
1+3	1.5367	1.9018	2.2889	2.3744	2.5125	2.5011	2.5299	2.3715	2.1179	1.8586	1.5504	1.2038	0.8217	0.5412	0.3167	0.1746	0.0916	0.0468	0.0258	0.0153	0.0063	0.0035	0.0029	0.0005	0.0005	0.002	0.0002	0.0004	0	-0.0001	0.0006	0.0005	0.0011	0.0005	0.0026	0.0024	0.0042	0.0065	0.01	0.0108	0.0107	0.0114	0.0104	0.6274	0.5807	0.5556	0.5322	0.513	0.5071
1+4	1.5367	1.9018	2.2889	2.3744	2.5125	2.5011	2.5299	2.3715	2.1179	1.8586	1.5504	1.2038	0.8217	0.5412	0.3167	0.1746	0.0916	0.0468	0.0258	0.0153	0.0063	0.0035	0.0029	0.0005	0.0005	0.002	0.0002	0.0004	0	-0.0001	0.0006	0.0005	0.0011	0.0005	0.0026	0.0024	0.0042	0.0065	0.01	0.0108	0.0107	0.0114	0.0104	0.7048	0.7922	0.85	0.8825	0.8856	0.8689
1+5	1.5367	1.9018	2.2889	2.3744	2.5125	2.5011	2.5299	2.3715	2.1179	1.8586	1.5504	1.2038	0.8217	0.5412	0.3167	0.1746	0.0916	0.0468	0.0258	0.0153	0.0063	0.0035	0.0029	0.0005	0.0005	0.002	0.0002	0.0004	0	-0.0001	0.0006	0.0005	0.0011	0.0005	0.0026	0.0024	0.0042	0.0065	0.01	0.0108	0.0107	0.0114	0.0104	0.1514	0.1248	0.1198	0.1222	0.1286	0.1367
1+7	1.5367	1.9018	2.2889	2.3744	2.5125	2.5011	2.5299	2.3715	2.1179	1.8586	1.5504	1.2038	0.8217	0.5412	0.3167	0.1746	0.0916	0.0468	0.0258	0.0153	0.0063	0.0035	0.0029	0.0005	0.0005	0.002	0.0002	0.0004	0	-0.0001	0.0006	0.0005	0.0011	0.0005	0.0026	0.0024	0.0042	0.0065	0.01	0.0108	0.0107	0.0114	0.0104	1.6652	1.7773	1.8218	1.7403	1.612	1.4731
1+12	1.5367	1.9018	2.2889	2.3744	2.5125	2.5011	2.5299	2.3715	2.1179	1.8586	1.5504	1.2038	0.8217	0.5412	0.3167	0.1746	0.0916	0.0468	0.0258	0.0153	0.0063	0.0035	0.0029	0.0005	0.0005	0.002	0.0002	0.0004	0	-0.0001	0.0006	0.0005	0.0011	0.0005	0.0026	0.0024	0.0042	0.0065	0.01	0.0108	0.0107	0.0114	0.0104	0.2422	0.1628	0.1629	0.1854	0.2047	0.2102
1+15	1.5367	1.9018	2.2889	2.3744	2.5125	2.5011	2.5299	2.3715	2.1179	1.8586	1.5504	1.2038	0.8217	0.5412	0.3167	0.1746	0.0916	0.0468	0.0258	0.0153	0.0063	0.0035	0.0029	0.0005	0.0005	0.002	0.0002	0.0004	0	-0.0001	0.0006	0.0005	0.0011	0.0005	0.0026	0.0024	0.0042	0.0065	0.01	0.0108	0.0107	0.0114	0.0104	0.2041	0.2261	0.2557	0.2924	0.3403	0.3878
1+22	1.5367	1.9018	2.2889	2.3744	2.5125	2.5011	2.5299	2.3715	2.1179	1.8586	1.5504	1.2038	0.8217	0.5412	0.3167	0.1746	0.0916	0.0468	0.0258	0.0153	0.0063	0.0035	0.0029	0.0005	0.0005	0.002	0.0002	0.0004	0	-0.0001	0.0006	0.0005	0.0011	0.0005	0.0026	0.0024	0.0042	0.0065	0.01	0.0108	0.0107	0.0114	0.0104	1.0258	1.2445	1.4449	1.5384	1.5512	1.4535
2+3	0.6089	0.727	0.836	0.9226	0.9572	0.9262	0.8596	0.8131	0.7987	0.8483	0.9907	1.2107	1.5026	1.7886	2.0687	2.2009	2.0933	1.9048	1.7405	1.4834	1.196	0.8461	0.5291	0.2779	0.1353	0.0603	0.029	0.0135	0.0065	0.0059	0.0025	0.0034	0.0028	0.0038	0.0019	0.0042	0.0053	0.0078	0.0111	0.0132	0.012	0.0131	0.0121	0.6274	0.5807	0.5556	0.5322	0.513	0.5071
2+4	0.6089	0.727	0.836	0.9226	0.9572	0.9262	0.8596	0.8131	0.7987	0.8483	0.9907	1.2107	1.5026	1.7886	2.0687	2.2009	2.0933	1.9048	1.7405	1.4834	1.196	0.8461	0.5291	0.2779	0.1353	0.0603	0.029	0.0135	0.0065	0.0059	0.0025	0.0034	0.0028	0.0038	0.0019	0.0042	0.0053	0.0078	0.0111	0.0132	0.012	0.0131	0.0121	0.7048	0.7922	0.85	0.8825	0.8856	0.8689
2+5	0.6089	0.727	0.836	0.9226	0.9572	0.9262	0.8596	0.8131	0.7987	0.8483	0.9907	1.2107	1.5026	1.7886	2.0687	2.2009	2.0933	1.9048	1.7405	1.4834	1.196	0.8461	0.5291	0.2779	0.1353	0.0603	0.029	0.0135	0.0065	0.0059	0.0025	0.0034	0.0028	0.0038	0.0019	0.0042	0.0053	0.0078	0.0111	0.0132	0.012	0.0131	0.0121	0.1514	0.1248	0.1198	0.1222	0.1286	0.1367
2+6	0.6089	0.727	0.836	0.9226	0.9572	0.9262	0.8596	0.8131	0.7987	0.8483	0.9907	1.2107	1.5026	1.7886	2.0687	2.2009	2.0933	1.9048	1.7405	1.4834	1.196	0.8461	0.5291	0.2779	0.1353	0.0603	0.029	0.0135	0.0065	0.0059	0.0025	0.0034	0.0028	0.0038	0.0019	0.0042	0.0053	0.0078	0.0111	0.0132	0.012	0.0131	0.0121	1.2265	1.2648	1.3114	1.3585	1.3851	1.4242
2+7	0.6089	0.727	0.836	0.9226	0.9572	0.9262	0.8596	0.8131	0.7987	0.8483	0.9907	1.2107	1.5026	1.7886	2.0687	2.2009	2.0933	1.9048	1.7405	1.4834	1.196	0.8461	0.5291	0.2779	0.1353	0.0603	0.029	0.0135	0.0065	0.0059	0.0025	0.0034	0.0028	0.0038	0.0019	0.0042	0.0053	0.0078	0.0111	0.0132	0.012	0.0131	0.0121	1.6652	1.7773	1.8218	1.7403	1.612	1.4731
2+9	0.6089	0.727	0.836	0.9226	0.9572	0.9262	0.8596	0.8131	0.7987	0.8483	0.9907	1.2107	1.5026	1.7886	2.0687	2.2009	2.0933	1.9048	1.7405	1.4834	1.196	0.8461	0.5291	0.2779	0.1353	0.0603	0.029	0.0135	0.0065	0.0059	0.0025	0.0034	0.0028	0.0038	0.0019	0.0042	0.0053	0.0078	0.0111	0.0132	0.012	0.0131	0.0121	1.4396	1.569	1.6279	1.5517	1.4256	1.2769
3+4	0.6274	0.5807	0.5556	0.5322	0.513	0.5071	0.5133	0.5382	0.5842	0.6572	0.7687	0.9175	1.1212	1.3229	1.5338	1.7201	1.8151	1.8165	1.694	1.4633	1.2444	1.0561	0.898	0.7462	0.6022	0.4662	0.3508	0.2498	0.1642	0.1048	0.0632	0.0442	0.0317	0.0276	0.0193	0.0194	0.0187	0.0201	0.0211	0.0228	0.0213	0.0211	0.0194	0.7048	0.7922	0.85	0.8825	0.8856	0.8689
3+5	0.6274	0.5807	0.5556	0.5322	0.513	0.5071	0.5133	0.5382	0.5842	0.6572	0.7687	0.9175	1.1212	1.3229	1.5338	1.7201	1.8151	1.8165	1.694	1.4633	1.2444	1.0561	0.898	0.7462	0.6022	0.4662	0.3508	0.2498	0.1642	0.1048	0.0632	0.0442	0.0317	0.0276	0.0193	0.0194	0.0187	0.0201	0.0211	0.0228	0.0213	0.0211	0.0194	0.1514	0.1248	0.1198	0.1222	0.1286	0.1367
3+6	0.6274	0.5807	0.5556	0.5322	0.513	0.5071	0.5133	0.5382	0.5842	0.6572	0.7687	0.9175	1.1212	1.3229	1.5338	1.7201	1.8151	1.8165	1.694	1.4633	1.2444	1.0561	0.898	0.7462	0.6022	0.4662	0.3508	0.2498	0.1642	0.1048	0.0632	0.0442	0.0317	0.0276	0.0193	0.0194	0.0187	0.0201	0.0211	0.0228	0.0213	0.0211	0.0194	1.2265	1.2648	1.3114	1.3585	1.3851	1.4242
3+7	0.6274	0.5807	0.5556	0.5322	0.513	0.5071	0.5133	0.5382	0.5842	0.6572	0.7687	0.9175	1.1212	1.3229	1.5338	1.7201	1.8151	1.8165	1.694	1.4633	1.2444	1.0561	0.898	0.7462	0.6022	0.4662	0.3508	0.2498	0.1642	0.1048	0.0632	0.0442	0.0317	0.0276	0.0193	0.0194	0.0187	0.0201	0.0211	0.0228	0.0213	0.0211	0.0194	1.6652	1.7773	1.8218	1.7403	1.612	1.4731
3+9	0.6274	0.5807	0.5556	0.5322	0.513	0.5071	0.5133	0.5382	0.5842	0.6572	0.7687	0.9175	1.1212	1.3229	1.5338	1.7201	1.8151	1.8165	1.694	1.4633	1.2444	1.0561	0.898	0.7462	0.6022	0.4662	0.3508	0.2498	0.1642	0.1048	0.0632	0.0442	0.0317	0.0276	0.0193	0.0194	0.0187	0.0201	0.0211	0.0228	0.0213	0.0211	0.0194	1.4396	1.569	1.6279	1.5517	1.4256	1.2769
4+5	0.7048	0.7922	0.85	0.8825	0.8856	0.8689	0.8302	0.7993	0.7768	0.7581	0.7374	0.724	0.7209	0.7329	0.7565	0.7764	0.7778	0.7607	0.7284	0.6734	0.6121	0.5333	0.4484	0.355	0.2683	0.1929	0.1373	0.0942	0.064	0.0469	0.0326	0.0255	0.0193	0.0173	0.0118	0.0124	0.0116	0.014	0.0158	0.0165	0.0149	0.0164	0.0157	0.1514	0.1248	0.1198	0.1222	0.1286	0.1367
4+6	0.7048	0.7922	0.85	0.8825	0.8856	0.8689	0.8302	0.7993	0.7768	0.7581	0.7374	0.724	0.7209	0.7329	0.7565	0.7764	0.7778	0.7607	0.7284	0.6734	0.6121	0.5333	0.4484	0.355	0.2683	0.1929	0.1373	0.0942	0.064	0.0469	0.0326	0.0255	0.0193	0.0173	0.0118	0.0124	0.0116	0.014	0.0158	0.0165	0.0149	0.0164	0.0157	1.2265	1.2648	1.3114	1.3585	1.3851	1.4242
4+7	0.7048	0.7922	0.85	0.8825	0.8856	0.8689	0.8302	0.7993	0.7768	0.7581	0.7374	0.724	0.7209	0.7329	0.7565	0.7764	0.7778	0.7607	0.7284	0.6734	0.6121	0.5333	0.4484	0.355	0.2683	0.1929	0.1373	0.0942	0.064	0.0469	0.0326	0.0255	0.0193	0.0173	0.0118	0.0124	0.0116	0.014	0.0158	0.0165	0.0149	0.0164	0.0157	1.6652	1.7773	1.8218	1.7403	1.612	1.4731
4+9	0.7048	0.7922	0.85	0.8825	0.8856	0.8689	0.8302	0.7993	0.7768	0.7581	0.7374	0.724	0.7209	0.7329	0.7565	0.7764	0.7778	0.7607	0.7284	0.6734	0.6121	0.5333	0.4484	0.355	0.2683	0.1929	0.1373	0.0942	0.064	0.0469	0.0326	0.0255	0.0193	0.0173	0.0118	0.0124	0.0116	0.014	0.0158	0.0165	0.0149	0.0164	0.0157	1.4396	1.569	1.6279	1.5517	1.4256	1.2769
5+6	0.1514	0.1248	0.1198	0.1222	0.1286	0.1367	0.1391	0.1426	0.1489	0.1557	0.1629	0.1758	0.2016	0.227	0.2703	0.323	0.3919	0.4686	0.5504	0.6377	0.7336	0.8271	0.9049	0.9633	0.9856	0.9816	0.9498	0.8789	0.7539	0.5945	0.4283	0.2861	0.1771	0.1082	0.0637	0.0414	0.0295	0.0258	0.0249	0.0235	0.0202	0.0205	0.0186	1.2265	1.2648	1.3114	1.3585	1.3851	1.4242
5+7	0.1514	0.1248	0.1198	0.1222	0.1286	0.1367	0.1391	0.1426	0.1489	0.1557	0.1629	0.1758	0.2016	0.227	0.2703	0.323	0.3919	0.4686	0.5504	0.6377	0.7336	0.8271	0.9049	0.9633	0.9856	0.9816	0.9498	0.8789	0.7539	0.5945	0.4283	0.2861	0.1771	0.1082	0.0637	0.0414	0.0295	0.0258	0.0249	0.0235	0.0202	0.0205	0.0186	1.6652	1.7773	1.8218	1.7403	1.612	1.4731
5+9	0.1514	0.1248	0.1198	0.1222	0.1286	0.1367	0.1391	0.1426	0.1489	0.1557	0.1629	0.1758	0.2016	0.227	0.2703	0.323	0.3919	0.4686	0.5504	0.6377	0.7336	0.8271	0.9049	0.9633	0.9856	0.9816	0.9498	0.8789	0.7539	0.5945	0.4283	0.2861	0.1771	0.1082	0.0637	0.0414	0.0295	0.0258	0.0249	0.0235	0.0202	0.0205	0.0186	1.4396	1.569	1.6279	1.5517	1.4256	1.2769
6+9	1.2265	1.2648	1.3114	1.3585	1.3851	1.4242	1.4557	1.5076	1.5631	1.6265	1.681	1.722	1.7449	1.7401	1.7124	1.6696	1.6259	1.6007	1.6122	1.6306	1.6801	1.7231	1.7822	1.8231	1.8599	1.8365	1.79	1.7173	1.5949	1.4497	1.2795	1.0971	0.9083	0.7283	0.5656	0.427	0.3157	0.2322	0.1713	0.1262	0.0893	0.0702	0.0521	1.4396	1.569	1.6279	1.5517	1.4256	1.2769
11+13	0.236	0.3196	0.4178	0.5147	0.596	0.645	0.6835	0.7312	0.8197	0.9742	1.1634	1.3461	1.4632	1.451	1.3612	1.1933	0.8642	0.4873	0.2223	0.0854	0.0322	0.0134	0.0072	0.0056	0.0048	0.0041	0.0045	0.0044	0.0041	0.0045	0.0042	0.0044	0.0044	0.0052	0.0051	0.0066	0.008	0.0112	0.0144	0.0144	0.0155	0.0147	0.0139	0.418	0.406	0.3971	0.3919	0.392	0.3941
11+12	0.236	0.3196	0.4178	0.5147	0.596	0.645	0.6835	0.7312	0.8197	0.9742	1.1634	1.3461	1.4632	1.451	1.3612	1.1933	0.8642	0.4873	0.2223	0.0854	0.0322	0.0134	0.0072	0.0056	0.0048	0.0041	0.0045	0.0044	0.0041	0.0045	0.0042	0.0044	0.0044	0.0052	0.0051	0.0066	0.008	0.0112	0.0144	0.0144	0.0155	0.0147	0.0139	0.2422	0.1628	0.1629	0.1854	0.2047	0.2102
11+9	0.236	0.3196	0.4178	0.5147	0.596	0.645	0.6835	0.7312	0.8197	0.9742	1.1634	1.3461	1.4632	1.451	1.3612	1.1933	0.8642	0.4873	0.2223	0.0854	0.0322	0.0134	0.0072	0.0056	0.0048	0.0041	0.0045	0.0044	0.0041	0.0045	0.0042	0.0044	0.0044	0.0052	0.0051	0.0066	0.008	0.0112	0.0144	0.0144	0.0155	0.0147	0.0139	1.4396	1.569	1.6279	1.5517	1.4256	1.2769
3+12	0.6274	0.5807	0.5556	0.5322	0.513	0.5071	0.5133	0.5382	0.5842	0.6572	0.7687	0.9175	1.1212	1.3229	1.5338	1.7201	1.8151	1.8165	1.694	1.4633	1.2444	1.0561	0.898	0.7462	0.6022	0.4662	0.3508	0.2498	0.1642	0.1048	0.0632	0.0442	0.0317	0.0276	0.0193	0.0194	0.0187	0.0201	0.0211	0.0228	0.0213	0.0211	0.0194	0.2422	0.1628	0.1629	0.1854	0.2047	0.2102
4+12	0.7048	0.7922	0.85	0.8825	0.8856	0.8689	0.8302	0.7993	0.7768	0.7581	0.7374	0.724	0.7209	0.7329	0.7565	0.7764	0.7778	0.7607	0.7284	0.6734	0.6121	0.5333	0.4484	0.355	0.2683	0.1929	0.1373	0.0942	0.064	0.0469	0.0326	0.0255	0.0193	0.0173	0.0118	0.0124	0.0116	0.014	0.0158	0.0165	0.0149	0.0164	0.0157	0.2422	0.1628	0.1629	0.1854	0.2047	0.2102
4+15	0.7048	0.7922	0.85	0.8825	0.8856	0.8689	0.8302	0.7993	0.7768	0.7581	0.7374	0.724	0.7209	0.7329	0.7565	0.7764	0.7778	0.7607	0.7284	0.6734	0.6121	0.5333	0.4484	0.355	0.2683	0.1929	0.1373	0.0942	0.064	0.0469	0.0326	0.0255	0.0193	0.0173	0.0118	0.0124	0.0116	0.014	0.0158	0.0165	0.0149	0.0164	0.0157	0.2041	0.2261	0.2557	0.2924	0.3403	0.3878
4+13	0.7048	0.7922	0.85	0.8825	0.8856	0.8689	0.8302	0.7993	0.7768	0.7581	0.7374	0.724	0.7209	0.7329	0.7565	0.7764	0.7778	0.7607	0.7284	0.6734	0.6121	0.5333	0.4484	0.355	0.2683	0.1929	0.1373	0.0942	0.064	0.0469	0.0326	0.0255	0.0193	0.0173	0.0118	0.0124	0.0116	0.014	0.0158	0.0165	0.0149	0.0164	0.0157	0.418	0.406	0.3971	0.3919	0.392	0.3941
6+15	1.2265	1.2648	1.3114	1.3585	1.3851	1.4242	1.4557	1.5076	1.5631	1.6265	1.681	1.722	1.7449	1.7401	1.7124	1.6696	1.6259	1.6007	1.6122	1.6306	1.6801	1.7231	1.7822	1.8231	1.8599	1.8365	1.79	1.7173	1.5949	1.4497	1.2795	1.0971	0.9083	0.7283	0.5656	0.427	0.3157	0.2322	0.1713	0.1262	0.0893	0.0702	0.0521	0.2041	0.2261	0.2557	0.2924	0.3403	0.3878
7+9	1.6652	1.7773	1.8218	1.7403	1.612	1.4731	1.328	1.2036	1.1445	1.2277	1.4557	1.7727	2.1533	2.4899	2.8335	2.8234	2.6914	2.4771	2.0632	1.4769	0.984	0.5786	0.3112	0.1436	0.0661	0.0312	0.017	0.011	0.007	0.0064	0.005	0.0058	0.0047	0.0054	0.004	0.0055	0.0064	0.0088	0.0126	0.0144	0.0128	0.0142	0.0126	1.4396	1.569	1.6279	1.5517	1.4256	1.2769
7+13	1.6652	1.7773	1.8218	1.7403	1.612	1.4731	1.328	1.2036	1.1445	1.2277	1.4557	1.7727	2.1533	2.4899	2.8335	2.8234	2.6914	2.4771	2.0632	1.4769	0.984	0.5786	0.3112	0.1436	0.0661	0.0312	0.017	0.011	0.007	0.0064	0.005	0.0058	0.0047	0.0054	0.004	0.0055	0.0064	0.0088	0.0126	0.0144	0.0128	0.0142	0.0126	0.418	0.406	0.3971	0.3919	0.392	0.3941
8+9	1.6417	1.9486	2.1913	2.356	2.4624	2.5655	2.5439	2.4592	2.2718	2.0106	1.7058	1.3452	0.9593	0.6317	0.3783	0.2168	0.1178	0.0621	0.0337	0.0184	0.0106	0.0063	0.0043	0.0035	0.0028	0.0022	0.0024	0.0021	0.0019	0.0021	0.002	0.0023	0.0022	0.0025	0.0024	0.0035	0.0056	0.0084	0.0116	0.0116	0.0123	0.0111	0.0109	1.4396	1.569	1.6279	1.5517	1.4256	1.2769
8+12	1.6417	1.9486	2.1913	2.356	2.4624	2.5655	2.5439	2.4592	2.2718	2.0106	1.7058	1.3452	0.9593	0.6317	0.3783	0.2168	0.1178	0.0621	0.0337	0.0184	0.0106	0.0063	0.0043	0.0035	0.0028	0.0022	0.0024	0.0021	0.0019	0.0021	0.002	0.0023	0.0022	0.0025	0.0024	0.0035	0.0056	0.0084	0.0116	0.0116	0.0123	0.0111	0.0109	0.2422	0.1628	0.1629	0.1854	0.2047	0.2102
8+13	1.6417	1.9486	2.1913	2.356	2.4624	2.5655	2.5439	2.4592	2.2718	2.0106	1.7058	1.3452	0.9593	0.6317	0.3783	0.2168	0.1178	0.0621	0.0337	0.0184	0.0106	0.0063	0.0043	0.0035	0.0028	0.0022	0.0024	0.0021	0.0019	0.0021	0.002	0.0023	0.0022	0.0025	0.0024	0.0035	0.0056	0.0084	0.0116	0.0116	0.0123	0.0111	0.0109	0.418	0.406	0.3971	0.3919	0.392	0.3941
9+15	1.4396	1.569	1.6279	1.5517	1.4256	1.2769	1.1268	1.0129	0.9281	0.8707	0.8195	0.7568	0.6724	0.6067	0.5575	0.5381	0.5485	0.5875	0.6584	0.7648	0.8838	1.0199	1.1661	1.3469	1.5238	1.6436	1.6764	1.6663	1.6628	1.6804	1.6553	1.4946	1.1809	0.8108	0.4924	0.2717	0.144	0.0801	0.0513	0.0368	0.0263	0.0257	0.0217	0.2041	0.2261	0.2557	0.2924	0.3403	0.3878
9+12	1.4396	1.569	1.6279	1.5517	1.4256	1.2769	1.1268	1.0129	0.9281	0.8707	0.8195	0.7568	0.6724	0.6067	0.5575	0.5381	0.5485	0.5875	0.6584	0.7648	0.8838	1.0199	1.1661	1.3469	1.5238	1.6436	1.6764	1.6663	1.6628	1.6804	1.6553	1.4946	1.1809	0.8108	0.4924	0.2717	0.144	0.0801	0.0513	0.0368	0.0263	0.0257	0.0217	0.2422	0.1628	0.1629	0.1854	0.2047	0.2102
16+17	0.243	0.2063	0.1958	0.2004	0.2107	0.2204	0.2239	0.2282	0.2363	0.2491	0.2606	0.2792	0.3168	0.3705	0.4401	0.524	0.6349	0.767	0.9087	1.0531	1.2094	1.3619	1.4886	1.5689	1.5991	1.5813	1.5231	1.4023	1.1989	0.9407	0.6781	0.4515	0.2818	0.1704	0.1014	0.0635	0.0447	0.0352	0.0315	0.0274	0.0238	0.0219	0.02	0.3702	0.333	0.3387	0.3718	0.418	0.4595
22+27	1.0258	1.2445	1.4449	1.5384	1.5512	1.4535	1.3031	1.1505	0.9937	0.8046	0.6028	0.4162	0.2578	0.1483	0.0792	0.0419	0.0227	0.0139	0.0095	0.0077	0.0065	0.0062	0.0056	0.0055	0.0056	0.0062	0.0058	0.0059	0.0056	0.0054	0.0053	0.005	0.0052	0.0053	0.0062	0.0067	0.0089	0.0114	0.0143	0.0146	0.0141	0.0141	0.0145	0.665	0.5921	0.6041	0.646	0.7046	0.7505
11+1	0.236	0.3196	0.4178	0.5147	0.596	0.645	0.6835	0.7312	0.8197	0.9742	1.1634	1.3461	1.4632	1.451	1.3612	1.1933	0.8642	0.4873	0.2223	0.0854	0.0322	0.0134	0.0072	0.0056	0.0048	0.0041	0.0045	0.0044	0.0041	0.0045	0.0042	0.0044	0.0044	0.0052	0.0051	0.0066	0.008	0.0112	0.0144	0.0144	0.0155	0.0147	0.0139	1.5367	1.9018	2.2889	2.3744	2.5125	2.5011
11+2	0.236	0.3196	0.4178	0.5147	0.596	0.645	0.6835	0.7312	0.8197	0.9742	1.1634	1.3461	1.4632	1.451	1.3612	1.1933	0.8642	0.4873	0.2223	0.0854	0.0322	0.0134	0.0072	0.0056	0.0048	0.0041	0.0045	0.0044	0.0041	0.0045	0.0042	0.0044	0.0044	0.0052	0.0051	0.0066	0.008	0.0112	0.0144	0.0144	0.0155	0.0147	0.0139	0.6089	0.727	0.836	0.9226	0.9572	0.9262
11+3	0.236	0.3196	0.4178	0.5147	0.596	0.645	0.6835	0.7312	0.8197	0.9742	1.1634	1.3461	1.4632	1.451	1.3612	1.1933	0.8642	0.4873	0.2223	0.0854	0.0322	0.0134	0.0072	0.0056	0.0048	0.0041	0.0045	0.0044	0.0041	0.0045	0.0042	0.0044	0.0044	0.0052	0.0051	0.0066	0.008	0.0112	0.0144	0.0144	0.0155	0.0147	0.0139	0.6274	0.5807	0.5556	0.5322	0.513	0.5071
11+4	0.236	0.3196	0.4178	0.5147	0.596	0.645	0.6835	0.7312	0.8197	0.9742	1.1634	1.3461	1.4632	1.451	1.3612	1.1933	0.8642	0.4873	0.2223	0.0854	0.0322	0.0134	0.0072	0.0056	0.0048	0.0041	0.0045	0.0044	0.0041	0.0045	0.0042	0.0044	0.0044	0.0052	0.0051	0.0066	0.008	0.0112	0.0144	0.0144	0.0155	0.0147	0.0139	0.7048	0.7922	0.85	0.8825	0.8856	0.8689
11+6	0.236	0.3196	0.4178	0.5147	0.596	0.645	0.6835	0.7312	0.8197	0.9742	1.1634	1.3461	1.4632	1.451	1.3612	1.1933	0.8642	0.4873	0.2223	0.0854	0.0322	0.0134	0.0072	0.0056	0.0048	0.0041	0.0045	0.0044	0.0041	0.0045	0.0042	0.0044	0.0044	0.0052	0.0051	0.0066	0.008	0.0112	0.0144	0.0144	0.0155	0.0147	0.0139	1.2265	1.2648	1.3114	1.3585	1.3851	1.4242
11+30	0.236	0.3196	0.4178	0.5147	0.596	0.645	0.6835	0.7312	0.8197	0.9742	1.1634	1.3461	1.4632	1.451	1.3612	1.1933	0.8642	0.4873	0.2223	0.0854	0.0322	0.0134	0.0072	0.0056	0.0048	0.0041	0.0045	0.0044	0.0041	0.0045	0.0042	0.0044	0.0044	0.0052	0.0051	0.0066	0.008	0.0112	0.0144	0.0144	0.0155	0.0147	0.0139	0.2945	0.3558	0.4217	0.4862	0.5489	0.5978
11+31	0.236	0.3196	0.4178	0.5147	0.596	0.645	0.6835	0.7312	0.8197	0.9742	1.1634	1.3461	1.4632	1.451	1.3612	1.1933	0.8642	0.4873	0.2223	0.0854	0.0322	0.0134	0.0072	0.0056	0.0048	0.0041	0.0045	0.0044	0.0041	0.0045	0.0042	0.0044	0.0044	0.0052	0.0051	0.0066	0.008	0.0112	0.0144	0.0144	0.0155	0.0147	0.0139	0.1512	0.1382	0.1226	0.0922	0.0669	0.0582
4+32	0.7048	0.7922	0.85	0.8825	0.8856	0.8689	0.8302	0.7993	0.7768	0.7581	0.7374	0.724	0.7209	0.7329	0.7565	0.7764	0.7778	0.7607	0.7284	0.6734	0.6121	0.5333	0.4484	0.355	0.2683	0.1929	0.1373	0.0942	0.064	0.0469	0.0326	0.0255	0.0193	0.0173	0.0118	0.0124	0.0116	0.014	0.0158	0.0165	0.0149	0.0164	0.0157	0.4888	0.5197	0.5424	0.569	0.5835	0.5463
4+34	0.7048	0.7922	0.85	0.8825	0.8856	0.8689	0.8302	0.7993	0.7768	0.7581	0.7374	0.724	0.7209	0.7329	0.7565	0.7764	0.7778	0.7607	0.7284	0.6734	0.6121	0.5333	0.4484	0.355	0.2683	0.1929	0.1373	0.0942	0.064	0.0469	0.0326	0.0255	0.0193	0.0173	0.0118	0.0124	0.0116	0.014	0.0158	0.0165	0.0149	0.0164	0.0157	0.3345	0.3424	0.3419	0.3267	0.2982	0.2707
4+22	0.7048	0.7922	0.85	0.8825	0.8856	0.8689	0.8302	0.7993	0.7768	0.7581	0.7374	0.724	0.7209	0.7329	0.7565	0.7764	0.7778	0.7607	0.7284	0.6734	0.6121	0.5333	0.4484	0.355	0.2683	0.1929	0.1373	0.0942	0.064	0.0469	0.0326	0.0255	0.0193	0.0173	0.0118	0.0124	0.0116	0.014	0.0158	0.0165	0.0149	0.0164	0.0157	1.0258	1.2445	1.4449	1.5384	1.5512	1.4535
43.3+24.3	0.1869	0.2566	0.3357	0.4101	0.4752	0.5181	0.5448	0.5554	0.5587	0.5464	0.5121	0.4558	0.3775	0.2933	0.2093	0.1403	0.0867	0.0503	0.0287	0.0164	0.0093	0.006	0.005	0.0045	0.0041	0.0046	0.0042	0.0044	0.0043	0.004	0.0042	0.0042	0.0042	0.0044	0.0048	0.006	0.0073	0.011	0.0144	0.0151	0.0148	0.0149	0.0135	1.8219	2.1015	2.3974	2.4386	2.5152	2.5971
43.3+46.3	0.1869	0.2566	0.3357	0.4101	0.4752	0.5181	0.5448	0.5554	0.5587	0.5464	0.5121	0.4558	0.3775	0.2933	0.2093	0.1403	0.0867	0.0503	0.0287	0.0164	0.0093	0.006	0.005	0.0045	0.0041	0.0046	0.0042	0.0044	0.0043	0.004	0.0042	0.0042	0.0042	0.0044	0.0048	0.006	0.0073	0.011	0.0144	0.0151	0.0148	0.0149	0.0135	0.2722	0.3466	0.4867	0.6952	0.9875	1.2739
43.3+7.2	0.1869	0.2566	0.3357	0.4101	0.4752	0.5181	0.5448	0.5554	0.5587	0.5464	0.5121	0.4558	0.3775	0.2933	0.2093	0.1403	0.0867	0.0503	0.0287	0.0164	0.0093	0.006	0.005	0.0045	0.0041	0.0046	0.0042	0.0044	0.0043	0.004	0.0042	0.0042	0.0042	0.0044	0.0048	0.006	0.0073	0.011	0.0144	0.0151	0.0148	0.0149	0.0135	1.6652	1.7773	1.8218	1.7403	1.612	1.4731
43.3+11.2	0.1869	0.2566	0.3357	0.4101	0.4752	0.5181	0.5448	0.5554	0.5587	0.5464	0.5121	0.4558	0.3775	0.2933	0.2093	0.1403	0.0867	0.0503	0.0287	0.0164	0.0093	0.006	0.005	0.0045	0.0041	0.0046	0.0042	0.0044	0.0043	0.004	0.0042	0.0042	0.0042	0.0044	0.0048	0.006	0.0073	0.011	0.0144	0.0151	0.0148	0.0149	0.0135	0.236	0.3196	0.4178	0.5147	0.596	0.645
43.3+38.3	0.1869	0.2566	0.3357	0.4101	0.4752	0.5181	0.5448	0.5554	0.5587	0.5464	0.5121	0.4558	0.3775	0.2933	0.2093	0.1403	0.0867	0.0503	0.0287	0.0164	0.0093	0.006	0.005	0.0045	0.0041	0.0046	0.0042	0.0044	0.0043	0.004	0.0042	0.0042	0.0042	0.0044	0.0048	0.006	0.0073	0.011	0.0144	0.0151	0.0148	0.0149	0.0135	1.1073	0.8357	0.6856	0.7435	0.9108	1.0624
38.3+9.2	1.1073	0.8357	0.6856	0.7435	0.9108	1.0624	1.121	1.1509	1.1796	1.1842	1.1268	1.0207	0.9376	0.9302	0.9826	1.0533	1.1075	1.1224	1.0856	0.9852	0.8717	0.7408	0.6086	0.4776	0.3629	0.2705	0.1922	0.1362	0.0942	0.0638	0.0439	0.0301	0.0214	0.0163	0.013	0.0116	0.0119	0.0144	0.0173	0.0174	0.0171	0.0169	0.0154	1.4396	1.569	1.6279	1.5517	1.4256	1.2769
38.3+46.3	1.1073	0.8357	0.6856	0.7435	0.9108	1.0624	1.121	1.1509	1.1796	1.1842	1.1268	1.0207	0.9376	0.9302	0.9826	1.0533	1.1075	1.1224	1.0856	0.9852	0.8717	0.7408	0.6086	0.4776	0.3629	0.2705	0.1922	0.1362	0.0942	0.0638	0.0439	0.0301	0.0214	0.0163	0.013	0.0116	0.0119	0.0144	0.0173	0.0174	0.0171	0.0169	0.0154	0.2722	0.3466	0.4867	0.6952	0.9875	1.2739
46.3+9.2	0.2722	0.3466	0.4867	0.6952	0.9875	1.2739	1.4634	1.419	1.1104	0.6827	0.3547	0.1789	0.1108	0.1043	0.1301	0.1822	0.2677	0.3976	0.5775	0.8352	1.1939	1.6635	2.1684	2.4573	2.5411	2.5579	2.5231	2.5194	2.4617	2.3903	2.1924	1.6243	0.9854	0.5451	0.2799	0.1444	0.0777	0.0482	0.0372	0.0305	0.0274	0.0258	0.0244	1.4396	1.569	1.6279	1.5517	1.4256	1.2769
46.3+6.2	0.2722	0.3466	0.4867	0.6952	0.9875	1.2739	1.4634	1.419	1.1104	0.6827	0.3547	0.1789	0.1108	0.1043	0.1301	0.1822	0.2677	0.3976	0.5775	0.8352	1.1939	1.6635	2.1684	2.4573	2.5411	2.5579	2.5231	2.5194	2.4617	2.3903	2.1924	1.6243	0.9854	0.5451	0.2799	0.1444	0.0777	0.0482	0.0372	0.0305	0.0274	0.0258	0.0244	1.2265	1.2648	1.3114	1.3585	1.3851	1.4242
38.3+43.9	1.1073	0.8357	0.6856	0.7435	0.9108	1.0624	1.121	1.1509	1.1796	1.1842	1.1268	1.0207	0.9376	0.9302	0.9826	1.0533	1.1075	1.1224	1.0856	0.9852	0.8717	0.7408	0.6086	0.4776	0.3629	0.2705	0.1922	0.1362	0.0942	0.0638	0.0439	0.0301	0.0214	0.0163	0.013	0.0116	0.0119	0.0144	0.0173	0.0174	0.0171	0.0169	0.0154	0.6359	0.879	1.151	1.3927	1.6126	1.7509
43.9+45.3	0.6359	0.879	1.151	1.3927	1.6126	1.7509	1.8458	1.8899	1.9041	1.8613	1.7505	1.5592	1.2888	0.9974	0.7123	0.4777	0.2946	0.1697	0.0953	0.0515	0.0287	0.0175	0.0118	0.0091	0.0078	0.0079	0.0066	0.0069	0.0063	0.006	0.0061	0.0057	0.0059	0.0059	0.0067	0.0072	0.0094	0.0124	0.0147	0.0157	0.0158	0.0156	0.0141	0.9576	1.2511	1.5581	1.8252	2.0393	2.1644
38.3+45.3	1.1073	0.8357	0.6856	0.7435	0.9108	1.0624	1.121	1.1509	1.1796	1.1842	1.1268	1.0207	0.9376	0.9302	0.9826	1.0533	1.1075	1.1224	1.0856	0.9852	0.8717	0.7408	0.6086	0.4776	0.3629	0.2705	0.1922	0.1362	0.0942	0.0638	0.0439	0.0301	0.0214	0.0163	0.013	0.0116	0.0119	0.0144	0.0173	0.0174	0.0171	0.0169	0.0154	0.9576	1.2511	1.5581	1.8252	2.0393	2.1644
36.2+44.1	0.3691	0.4487	0.5423	0.6153	0.6541	0.6688	0.6601	0.6684	0.7559	0.9423	1.18	1.419	1.646	1.731	1.6182	1.447	1.282	1.0657	0.7684	0.4539	0.2429	0.1206	0.0591	0.0301	0.0176	0.0135	0.0104	0.0103	0.0094	0.0088	0.0088	0.0082	0.0085	0.0085	0.0095	0.01	0.012	0.0146	0.0174	0.0179	0.0181	0.0185	0.0169	0.6174	0.8335	1.0627	1.2646	1.4503	1.5786
37.3+40.1	0.5558	0.5385	0.527	0.5195	0.5189	0.5228	0.5332	0.5512	0.5813	0.6299	0.6978	0.7842	0.894	1.0177	1.1607	1.3103	1.47	1.6196	1.7454	1.7923	1.8364	1.8367	1.783	1.6786	1.5485	1.4037	1.2473	1.0997	0.9475	0.8026	0.6711	0.5505	0.4445	0.3541	0.2764	0.2137	0.1644	0.1272	0.0988	0.0763	0.0589	0.0473	0.0379	0.4101	0.4194	0.3898	0.3261	0.269	0.217
37.3+44.1	0.5558	0.5385	0.527	0.5195	0.5189	0.5228	0.5332	0.5512	0.5813	0.6299	0.6978	0.7842	0.894	1.0177	1.1607	1.3103	1.47	1.6196	1.7454	1.7923	1.8364	1.8367	1.783	1.6786	1.5485	1.4037	1.2473	1.0997	0.9475	0.8026	0.6711	0.5505	0.4445	0.3541	0.2764	0.2137	0.1644	0.1272	0.0988	0.0763	0.0589	0.0473	0.0379	0.6174	0.8335	1.0627	1.2646	1.4503	1.5786
36.2+37.3	0.3691	0.4487	0.5423	0.6153	0.6541	0.6688	0.6601	0.6684	0.7559	0.9423	1.18	1.419	1.646	1.731	1.6182	1.447	1.282	1.0657	0.7684	0.4539	0.2429	0.1206	0.0591	0.0301	0.0176	0.0135	0.0104	0.0103	0.0094	0.0088	0.0088	0.0082	0.0085	0.0085	0.0095	0.01	0.012	0.0146	0.0174	0.0179	0.0181	0.0185	0.0169	0.5558	0.5385	0.527	0.5195	0.5189	0.5228
24.1+37.3	1.3662	1.7068	1.9996	2.2299	2.3287	2.393	2.2499	2.1118	1.9081	1.6623	1.3887	1.0855	0.7676	0.5019	0.2998	0.1718	0.095	0.0518	0.0298	0.0177	0.0113	0.0081	0.0064	0.0055	0.0052	0.0056	0.0048	0.0055	0.0049	0.0049	0.0049	0.0046	0.0049	0.0051	0.0058	0.0062	0.0083	0.0113	0.0141	0.0147	0.0148	0.0145	0.0138	0.5558	0.5385	0.527	0.5195	0.5189	0.5228
37.3+42.2	0.5558	0.5385	0.527	0.5195	0.5189	0.5228	0.5332	0.5512	0.5813	0.6299	0.6978	0.7842	0.894	1.0177	1.1607	1.3103	1.47	1.6196	1.7454	1.7923	1.8364	1.8367	1.783	1.6786	1.5485	1.4037	1.2473	1.0997	0.9475	0.8026	0.6711	0.5505	0.4445	0.3541	0.2764	0.2137	0.1644	0.1272	0.0988	0.0763	0.0589	0.0473	0.0379	0.4303	0.4622	0.512	0.5385	0.5297	0.5198
24.1+42.2	1.3662	1.7068	1.9996	2.2299	2.3287	2.393	2.2499	2.1118	1.9081	1.6623	1.3887	1.0855	0.7676	0.5019	0.2998	0.1718	0.095	0.0518	0.0298	0.0177	0.0113	0.0081	0.0064	0.0055	0.0052	0.0056	0.0048	0.0055	0.0049	0.0049	0.0049	0.0046	0.0049	0.0051	0.0058	0.0062	0.0083	0.0113	0.0141	0.0147	0.0148	0.0145	0.0138	0.4303	0.4622	0.512	0.5385	0.5297	0.5198
[truncated: 80 more columns]
